# Supplementary material for: Single-cell profiling reveals the importance of CXCL13/CXCR5 axis biology in lymphocyte-rich classic Hodgkin lymphoma
Source: Proc Natl Acad Sci U S A. 2021 Oct 6;118(41):e2105822118. doi: 10.1073/pnas.2105822118 (PMC8521678; doi:10.1073/pnas.2105822118)
Supplement: Supplementary File [file pnas.2105822118.sd01.xlsx]

## Sheet: README
Dataset 1. Top differentially expressed genes for each cell type cluster.
Differentially expressed genes per cluster were identified using the findMarkers function from the scran package.
The findMarkers function performs pairwise differential gene expression (DGE) between a given cluster and each other cluster, and then combines the results.
Genes with a combined DGE rank <= 100 were selected, where the combined rank represents the minimum DGE rank for a gene across all comparisons (see scran::combineMarkers function for details).
The "all_clusters" tab contains combined results from all clusters (which can be filtered using the "Cluster" column), and each subsequent tab shows only genes for a specific cluster.

## Sheet: all_clusters
Cluster	Gene	Top	p.value	FDR
B-C1-Naïve	CD74	1	0	0
B-C1-Naïve	HLA-DRA	1	0	0
B-C1-Naïve	HLA-DRB1	1	0	0
B-C1-Naïve	HLA-DQB1	1	0	0
B-C1-Naïve	MS4A1	1	0	0
B-C1-Naïve	RNASE6	1	0	0
B-C1-Naïve	TCL1A	1	0	0
B-C1-Naïve	IGHD	1	0	0
B-C1-Naïve	IL4R	1	0	0
B-C1-Naïve	CD79A	1	0	0
B-C1-Naïve	IGLC2	1	0	0
B-C1-Naïve	VPREB3	1	0	0
B-C1-Naïve	PLAC8	2	0	0
B-C1-Naïve	MEF2C	2	0	0
B-C1-Naïve	HLA-DQA1	2	0	0
B-C1-Naïve	HLA-DPA1	2	0	0
B-C1-Naïve	HLA-DPB1	2	0	0
B-C1-Naïve	LINC00926	2	0	0
B-C1-Naïve	IGLC3	2	0	0
B-C1-Naïve	EEF1A1	3	0	0
B-C1-Naïve	MALAT1	3	0	0
B-C1-Naïve	CD79B	3	0	0
B-C1-Naïve	KLF2	3	0	0
B-C1-Naïve	TXNIP	4	0	0
B-C1-Naïve	CXCR4	4	0	0
B-C1-Naïve	ARPC3	4	0	0
B-C1-Naïve	RPLP0	4	0	0
B-C1-Naïve	FCER2	4	0	0
B-C1-Naïve	ACTB	5	0	0
B-C1-Naïve	TSC22D3	5	0	0
B-C1-Naïve	EIF3E	5	1.49999e-290	1.02517e-288
B-C1-Naïve	CD72	5	0	0
B-C1-Naïve	HVCN1	5	0	0
B-C1-Naïve	KCNG1	5	0	0
B-C1-Naïve	CD22	5	0	0
B-C1-Naïve	CD37	5	0	0
B-C1-Naïve	SELL	6	0	0
B-C1-Naïve	BANK1	6	0	0
B-C1-Naïve	MARCH1	6	0	0
B-C1-Naïve	PLPP5	6	0	0
B-C1-Naïve	PSME2	6	9.69832e-207	5.08204e-205
B-C1-Naïve	LAPTM5	7	0	0
B-C1-Naïve	TMSB10	7	0	0
B-C1-Naïve	ACTG1	7	6.82075e-275	4.51509e-273
B-C1-Naïve	CD52	8	0	0
B-C1-Naïve	CD24	8	0	0
B-C1-Naïve	RPS12	8	0	0
B-C1-Naïve	RP11-164H13.1	8	0	0
B-C1-Naïve	RPL13	8	0	0
B-C1-Naïve	RPL15	9	0	0
B-C1-Naïve	RPSA	9	0	0
B-C1-Naïve	RPL34	9	0	0
B-C1-Naïve	GAPT	9	0	0
B-C1-Naïve	DUSP1	9	0	0
B-C1-Naïve	FAM65B	9	0	0
B-C1-Naïve	CD19	9	0	0
B-C1-Naïve	RP11-231C14.7	9	0	0
B-C1-Naïve	JUN	10	3.88939e-117	1.31312e-115
B-C1-Naïve	FCMR	10	0	0
B-C1-Naïve	LY86	10	0	0
B-C1-Naïve	HLA-DMB	10	0	0
B-C1-Naïve	TMSB4X	10	1.3647e-207	7.19598e-206
B-C1-Naïve	RPS2	10	0	0
B-C1-Naïve	HLA-DOB	11	0	0
B-C1-Naïve	HLA-DMA	11	0	0
B-C1-Naïve	RPL10	11	0	0
B-C1-Naïve	HHEX	11	0	0
B-C1-Naïve	JUNB	11	8.3232e-107	2.60876e-105
B-C1-Naïve	RPL32	12	0	0
B-C1-Naïve	ABRACL	12	6.68683e-265	4.25909e-263
B-C1-Naïve	BLNK	12	0	0
B-C1-Naïve	GAPDH	12	1.69692e-146	6.8804e-145
B-C1-Naïve	ARHGDIB	12	3.07544e-202	1.58204e-200
B-C1-Naïve	IGLL5	12	8.78859e-229	4.94362e-227
B-C1-Naïve	EEF1B2	13	0	0
B-C1-Naïve	PDLIM1	13	0	0
B-C1-Naïve	MYL12A	13	2.33086e-249	1.40998e-247
B-C1-Naïve	RPL13A	13	0	0
B-C1-Naïve	RFTN1	14	0	0
B-C1-Naïve	TLR10	14	0	0
B-C1-Naïve	BTG1	14	0	0
B-C1-Naïve	IGHM	14	0	0
B-C1-Naïve	EVI2B	14	0	0
B-C1-Naïve	LAIR1	14	8.78278e-264	5.5521e-262
B-C1-Naïve	RPL3	14	0	0
B-C1-Naïve	FCRLA	15	0	0
B-C1-Naïve	RPL9	15	0	0
B-C1-Naïve	YBX3	15	0	0
B-C1-Naïve	RPLP1	15	0	0
B-C1-Naïve	MT-CO1	15	0	0
B-C1-Naïve	GNB2L1	16	0	0
B-C1-Naïve	HSP90AB1	16	0	0
B-C1-Naïve	RPLP2	16	0	0
B-C1-Naïve	SWAP70	16	0	0
B-C1-Naïve	APLP2	16	0	0
B-C1-Naïve	RPL5	17	0	0
B-C1-Naïve	BASP1	17	0	0
B-C1-Naïve	PHACTR1	17	0	0
B-C1-Naïve	RPS29	17	0	0
B-C1-Naïve	RPS5	17	0	0
B-C1-Naïve	ENO1	18	1.8499e-116	6.19589e-115
B-C1-Naïve	RPS27	18	0	0
B-C1-Naïve	RPL10A	18	0	0
B-C1-Naïve	BTK	18	0	0
B-C1-Naïve	NEIL1	18	0	0
B-C1-Naïve	IGLC7	18	1.5043e-108	4.7862e-107
B-C1-Naïve	TNFRSF13C	18	0	0
B-C1-Naïve	CHI3L2	19	0	0
B-C1-Naïve	IFT57	19	0	0
B-C1-Naïve	SNX3	19	0	0
B-C1-Naïve	ZBTB16	19	4.48737e-221	2.47459e-219
B-C1-Naïve	HSPA8	19	3.04552e-115	1.01e-113
B-C1-Naïve	CLEC2D	19	8.15631e-208	4.30751e-206
B-C1-Naïve	GBP1	20	3.98108e-248	2.39533e-246
B-C1-Naïve	CCR6	20	0	0
B-C1-Naïve	STAG3	20	0	0
B-C1-Naïve	RP11-693J15.5	20	0	0
B-C1-Naïve	FOS	20	7.94395e-170	3.61707e-168
B-C1-Naïve	ARHGAP24	21	0	0
B-C1-Naïve	STX7	21	0	0
B-C1-Naïve	NCF1	21	0	0
B-C1-Naïve	SARAF	21	3.21775e-219	1.76578e-217
B-C1-Naïve	RPL7	21	0	0
B-C1-Naïve	PFN1	21	1.03167e-111	3.35857e-110
B-C1-Naïve	CD40	21	0	0
B-C1-Naïve	CR2	22	0	0
B-C1-Naïve	CD200	22	0	0
B-C1-Naïve	RPS4X	22	0	0
B-C1-Naïve	RPS6	22	0	0
B-C1-Naïve	METTL7A	22	0	0
B-C1-Naïve	RPL41	22	0	0
B-C1-Naïve	RPL18A	22	0	0
B-C1-Naïve	MT-ND3	22	0	0
B-C1-Naïve	FCRL1	23	0	0
B-C1-Naïve	ZFP36L2	23	8.39323e-124	2.96437e-122
B-C1-Naïve	RPS18	23	0	0
B-C1-Naïve	BCL7A	23	0	0
B-C1-Naïve	B2M	23	5.03116e-217	2.74749e-215
B-C1-Naïve	SPIB	23	0	0
B-C1-Naïve	RPL11	24	0	0
B-C1-Naïve	STAT1	24	6.73933e-160	2.93378e-158
B-C1-Naïve	CAMK2D	24	0	0
B-C1-Naïve	RALGPS2	25	0	0
B-C1-Naïve	SMIM14	25	0	0
B-C1-Naïve	CD180	25	0	0
B-C1-Naïve	RPL39	25	0	0
B-C1-Naïve	PSME1	25	1.26850020592496e-317	9.39359171616163e-316
B-C1-Naïve	CTSH	25	0	0
B-C1-Naïve	SKAP1	25	2.31714e-156	9.92043e-155
B-C1-Naïve	IGLC6	25	3.10139e-67	6.87488e-66
B-C1-Naïve	RPS3A	26	0	0
B-C1-Naïve	ADAM28	26	0	0
B-C1-Naïve	LYN	26	0	0
B-C1-Naïve	CYBA	26	0	0
B-C1-Naïve	FXYD5	26	1.97775e-205	1.03155e-203
B-C1-Naïve	MT-CO3	26	0	0
B-C1-Naïve	PNRC1	27	7.92717e-145	3.17596e-143
B-C1-Naïve	TSPAN13	27	0	0
B-C1-Naïve	RPL35	27	0	0
B-C1-Naïve	CD69	27	0	0
B-C1-Naïve	RPL4	27	4.65227e-171	2.12692e-169
B-C1-Naïve	IRF8	27	0	0
B-C1-Naïve	FAM129C	27	0	0
B-C1-Naïve	FOSB	27	4.58246e-181	2.16856e-179
B-C1-Naïve	RPS23	28	0	0
B-C1-Naïve	ABCB4	28	0	0
B-C1-Naïve	GCNT1	28	8.73331e-265	5.55208e-263
B-C1-Naïve	RPL12	28	0	0
B-C1-Naïve	FTH1	28	0	0
B-C1-Naïve	LBH	29	2.67022e-282	1.79941e-280
B-C1-Naïve	BCL11A	29	0	0
B-C1-Naïve	RPL31	29	0	0
B-C1-Naïve	DBI	29	0	0
B-C1-Naïve	BLK	29	0	0
B-C1-Naïve	HNRNPA1	29	1.88942e-160	8.25707e-159
B-C1-Naïve	RPS8	30	0	0
B-C1-Naïve	BTF3	30	3.31007e-157	1.42987e-155
B-C1-Naïve	C16orf74	30	0	0
B-C1-Naïve	RPS19	30	0	0
B-C1-Naïve	POU2F2	30	0	0
B-C1-Naïve	RPS27A	31	0	0
B-C1-Naïve	HLA-E	31	0	0
B-C1-Naïve	KLF6	31	4.83367e-46	8.34781e-45
B-C1-Naïve	RPS24	31	0	0
B-C1-Naïve	NPM1	32	3.56518e-156	1.52443e-154
B-C1-Naïve	HLA-DRB5	32	0	0
B-C1-Naïve	PNISR	32	8.54506e-243	5.01598e-241
B-C1-Naïve	FAM26F	32	0	0
B-C1-Naïve	SLC25A5	32	5.29749e-133	1.98106e-131
B-C1-Naïve	FAU	32	0	0
B-C1-Naïve	LAT2	33	0	0
B-C1-Naïve	PAX5	33	0	0
B-C1-Naïve	CFL1	33	2.46308e-128	8.89505e-127
B-C1-Naïve	RPL18	33	0	0
B-C1-Naïve	TRAF3IP3	34	1.33352e-209	7.08703e-208
B-C1-Naïve	PSMB9	34	0	0
B-C1-Naïve	TMEM123	34	2.38338e-170	1.08815e-168
B-C1-Naïve	ISG20	34	0	0
B-C1-Naïve	ANKRD44	35	7.20166e-178	3.3655e-176
B-C1-Naïve	TMEM154	35	0	0
B-C1-Naïve	LTB	35	0	0
B-C1-Naïve	RBM3	35	3.07065e-83	7.97092e-82
B-C1-Naïve	RPL30	35	0	0
B-C1-Naïve	P2RY10	36	6.9502e-190	3.4287e-188
B-C1-Naïve	RPL8	36	0	0
B-C1-Naïve	RPL7A	36	0	0
B-C1-Naïve	MACROD2	36	0	0
B-C1-Naïve	IFITM2	37	0	0
B-C1-Naïve	RPS13	37	0	0
B-C1-Naïve	LDHA	37	2.49985e-80	6.26712e-79
B-C1-Naïve	IL21R	37	3.66666e-135	1.39127e-133
B-C1-Naïve	ACAP1	37	6.1447e-245	3.65149e-243
B-C1-Naïve	MT-CO2	37	0	0
B-C1-Naïve	MT-ND4	37	0	0
B-C1-Naïve	SPRY1	38	8.15417e-223	4.51144e-221
B-C1-Naïve	SNX2	38	0	0
B-C1-Naïve	EVL	38	1.37177e-227	7.66508e-226
B-C1-Naïve	CORO1A	38	0	0
B-C1-Naïve	RPL6	39	6.03986e-304	4.2934e-302
B-C1-Naïve	SNX22	39	0	0
B-C1-Naïve	RPL23A	39	0	0
B-C1-Naïve	MT-ND2	39	0	0
B-C1-Naïve	CYBB	40	0	0
B-C1-Naïve	RPS3	40	0	0
B-C1-Naïve	PCDH9	40	2.43019e-282	1.64094e-280
B-C1-Naïve	RPL28	40	0	0
B-C1-Naïve	AC079767.4	41	0	0
B-C1-Naïve	RPS25	41	0	0
B-C1-Naïve	RPL26	41	0	0
B-C1-Naïve	FCRL2	42	0	0
B-C1-Naïve	RPS7	42	0	0
B-C1-Naïve	SEC62	42	0	0
B-C1-Naïve	RPL35A	42	0	0
B-C1-Naïve	LINC01013	42	7.56791e-208	4.00303e-206
B-C1-Naïve	PKIG	42	0	0
B-C1-Naïve	EEF2	42	0	0
B-C1-Naïve	S1PR1	43	6.48869e-185	3.13223e-183
B-C1-Naïve	SP140	43	0	0
B-C1-Naïve	BACH2	43	0	0
B-C1-Naïve	CLEC2B	43	2.8702e-116	9.59411e-115
B-C1-Naïve	RPL21	43	0	0
B-C1-Naïve	RSRP1	44	2.07856e-74	4.97054e-73
B-C1-Naïve	UBE2L6	44	6.42567e-289	4.38272e-287
B-C1-Naïve	ADD3	44	2.80288e-63	5.93963e-62
B-C1-Naïve	RPS14	45	0	0
B-C1-Naïve	DDX17	45	5.67664e-92	1.59924e-90
B-C1-Naïve	GBP4	46	0	0
B-C1-Naïve	HIST1H1C	46	0	0
B-C1-Naïve	RPL27A	46	0	0
B-C1-Naïve	LYL1	46	0	0
B-C1-Naïve	RP5-887A10.1	47	7.47694e-177	3.48448e-175
B-C1-Naïve	FCRL5	47	0	0
B-C1-Naïve	GYPC	47	6.25906e-210	3.33164e-208
B-C1-Naïve	PPM1K	47	0	0
B-C1-Naïve	GDI2	47	0	0
B-C1-Naïve	BLOC1S2	47	0	0
B-C1-Naïve	H1FX	48	2.62849e-58	5.34486e-57
B-C1-Naïve	CD83	48	0	0
B-C1-Naïve	EIF3F	48	4.02948e-131	1.47897e-129
B-C1-Naïve	TCF4	48	0	0
B-C1-Naïve	RCSD1	49	0	0
B-C1-Naïve	EAF2	49	0	0
B-C1-Naïve	CLIC1	49	0	0
B-C1-Naïve	NT5E	49	1.17762e-265	7.52918e-264
B-C1-Naïve	PKM	49	1.17296e-69	2.6722e-68
B-C1-Naïve	GNG7	49	0	0
B-C1-Naïve	TUBB	50	1.41967e-70	3.26515e-69
B-C1-Naïve	CYB561A3	50	0	0
B-C1-Naïve	ITM2B	50	1.37939e-120	4.77177e-119
B-C1-Naïve	RPL14	51	0	0
B-C1-Naïve	RPL36	51	0	0
B-C1-Naïve	RHOH	52	0	0
B-C1-Naïve	ATM	52	1.07895e-187	5.2687e-186
B-C1-Naïve	RPL27	52	0	0
B-C1-Naïve	RPS11	52	0	0
B-C1-Naïve	GBP2	53	3.77465e-116	1.26049e-114
B-C1-Naïve	TTC21A	53	4.12419e-132	1.5304e-130
B-C1-Naïve	ZNF318	53	0	0
B-C1-Naïve	RPS28	53	0	0
B-C1-Naïve	SP100	54	0	0
B-C1-Naïve	MBD4	54	0	0
B-C1-Naïve	CCSER1	54	0	0
B-C1-Naïve	PLEKHA2	54	0	0
B-C1-Naïve	NACA	54	3.64655e-226	2.03422e-224
B-C1-Naïve	RPL38	54	0	0
B-C1-Naïve	TRAF5	55	1.1159e-284	7.56521e-283
B-C1-Naïve	RPL29	55	0	0
B-C1-Naïve	BTLA	55	0	0
B-C1-Naïve	PARP14	55	0	0
B-C1-Naïve	SLAMF6	56	3.40821e-182	1.62658e-180
B-C1-Naïve	RPS10	56	0	0
B-C1-Naïve	FAM126A	56	0	0
B-C1-Naïve	SH3BP2	57	5.00183e-151	2.08064e-149
B-C1-Naïve	PPP1R15A	57	5.82043e-48	1.0349e-46
B-C1-Naïve	C1orf228	58	1.62505e-118	5.54195e-117
B-C1-Naïve	CTSS	58	0	0
B-C1-Naïve	STAP1	58	0	0
B-C1-Naïve	RP13-188A5.1	58	2.10588e-175	9.76006e-174
B-C1-Naïve	CYSLTR1	58	0	0
B-C1-Naïve	TPI1	58	2.30354e-62	4.854e-61
B-C1-Naïve	RPS17	58	0	0
B-C1-Naïve	RPL19	58	0	0
B-C1-Naïve	CCDC191	59	4.44392e-81	1.12412e-79
B-C1-Naïve	RPS9	59	0	0
B-C1-Naïve	TNRC6B	59	3.24934e-131	1.19654e-129
B-C1-Naïve	RP11-428G5.5	60	1.17568e-269	7.66216e-268
B-C1-Naïve	RPS15A	60	0	0
B-C1-Naïve	SIAH2	61	3.38817e-193	1.68877e-191
B-C1-Naïve	IL6	61	6.88173e-251	4.18543e-249
B-C1-Naïve	WARS	61	3.00928e-229	1.69841e-227
B-C1-Naïve	YBX1	62	3.26456e-120	1.12586e-118
B-C1-Naïve	REL	62	0	0
B-C1-Naïve	N4BP2L2	62	1.5898e-81	4.03667e-80
B-C1-Naïve	S1PR4	62	3.10051e-86	8.27803e-85
B-C1-Naïve	GLTSCR2	62	0	0
B-C1-Naïve	RPL37A	63	0	0
B-C1-Naïve	GPSM3	63	2.26747e-257	1.41482e-255
B-C1-Naïve	CDCA7L	63	0	0
B-C1-Naïve	ACSM3	63	1.13307e-153	4.79618e-152
B-C1-Naïve	DPEP2	63	1.08049e-82	2.78546e-81
B-C1-Naïve	ATP6V0A1	63	0	0
B-C1-Naïve	H3F3B	63	2.33244e-26	2.75655e-25
B-C1-Naïve	HMCES	64	1.91583e-84	5.05102e-83
B-C1-Naïve	ARPC1B	64	1.6585e-113	5.45719e-112
B-C1-Naïve	SYPL1	64	0	0
B-C1-Naïve	MTSS1	64	0	0
B-C1-Naïve	RP11-297B17.3	64	4.91809e-256	3.04614e-254
B-C1-Naïve	ALOX5	64	0	0
B-C1-Naïve	MARCKSL1	65	0	0
B-C1-Naïve	CD48	65	0	0
B-C1-Naïve	FCGR2B	65	0	0
B-C1-Naïve	TUBA1A	65	4.86186e-38	7.35918e-37
B-C1-Naïve	VPS37B	65	1.24489879804959e-311	9.04000433221492e-310
B-C1-Naïve	VAV3-AS1	66	1.98294e-246	1.18253e-244
B-C1-Naïve	HS3ST1	66	3.56544e-202	1.83131e-200
B-C1-Naïve	RP11-796E2.4	66	0	0
B-C1-Naïve	RAN	66	8.02678e-72	1.87036e-70
B-C1-Naïve	RPS21	66	0	0
B-C1-Naïve	CNR2	67	0	0
B-C1-Naïve	SYTL1	67	0	0
B-C1-Naïve	HLA-DOA	67	0	0
B-C1-Naïve	SMCHD1	67	1.0961e-137	4.2208e-136
B-C1-Naïve	MDM4	68	0	0
B-C1-Naïve	SATB1	68	3.63759e-80	9.10586e-79
B-C1-Naïve	LINC01588	68	7.77213e-131	2.84646e-129
B-C1-Naïve	PRKCB	68	0	0
B-C1-Naïve	MPHOSPH8	69	4.8953e-51	9.06276e-50
B-C1-Naïve	SNX29	69	0	0
B-C1-Naïve	RAC2	69	0	0
B-C1-Naïve	SPI1	70	0	0
B-C1-Naïve	POMP	70	7.29457e-162	3.21706e-160
B-C1-Naïve	ANXA6	71	0	0
B-C1-Naïve	SYK	71	0	0
B-C1-Naïve	LDHB	71	2.16349e-54	4.18466e-53
B-C1-Naïve	SRSF5	71	4.74093e-57	9.46333e-56
B-C1-Naïve	CD53	72	0	0
B-C1-Naïve	POLD4	72	0	0
B-C1-Naïve	UCP2	72	0	0
B-C1-Naïve	KIAA0125	72	0	0
B-C1-Naïve	CD1C	73	0	0
B-C1-Naïve	CLK1	73	8.16056e-34	1.14711e-32
B-C1-Naïve	P2RY14	73	1.36729e-186	6.63824e-185
B-C1-Naïve	RPS16	73	0	0
B-C1-Naïve	FAM177B	74	1.94101e-251	1.18265e-249
B-C1-Naïve	HMGB2	74	1.9162e-23	2.10513e-22
B-C1-Naïve	SKAP2	74	0	0
B-C1-Naïve	PLEKHF2	74	0	0
B-C1-Naïve	PHF21A	74	5.41092e-241	3.15971e-239
B-C1-Naïve	TPT1	74	4.48114e-216	2.43528e-214
B-C1-Naïve	GGA2	74	0	0
B-C1-Naïve	PIK3IP1	74	4.17321e-147	1.69617e-145
B-C1-Naïve	EIF3D	74	6.36237e-111	2.06725e-109
B-C1-Naïve	PRDX1	75	9.84091e-99	2.91884e-97
B-C1-Naïve	SLAMF1	75	1.73866e-268	1.12876e-266
B-C1-Naïve	C1orf220	75	1.59387e-246	9.52199e-245
B-C1-Naïve	EIF3H	75	2.1881e-110	7.07543e-109
B-C1-Naïve	FGD2	76	0	0
B-C1-Naïve	ORAI2	76	0	0
B-C1-Naïve	ERP29	76	0	0
B-C1-Naïve	TRIM38	77	0	0
B-C1-Naïve	C11orf31	77	0	0
B-C1-Naïve	AFF3	78	0	0
B-C1-Naïve	SEL1L3	78	0	0
B-C1-Naïve	CCNI	78	3.69163e-109	1.17901e-107
B-C1-Naïve	SLC38A11	79	2.1872e-158	9.47245e-157
B-C1-Naïve	YPEL3	79	8.01383e-45	1.35756e-43
B-C1-Naïve	DDX5	79	2.67016e-22	2.8498e-21
B-C1-Naïve	PFDN5	80	0	0
B-C1-Naïve	TYMP	80	1.9287e-273	1.27174e-271
B-C1-Naïve	LRRC16A	81	7.17447e-57	1.4287e-55
B-C1-Naïve	HLA-DQA2	81	0	0
B-C1-Naïve	SLC25A6	81	2.75462e-168	1.2475e-166
B-C1-Naïve	LY6E	81	0	0
B-C1-Naïve	RPS15	81	0	0
B-C1-Naïve	ACP5	81	0	0
B-C1-Naïve	EIF3L	81	4.64026e-121	1.61185e-119
B-C1-Naïve	LRRK2	82	1.39593e-302	9.88122e-301
B-C1-Naïve	SCPEP1	82	0	0
B-C1-Naïve	SYNGR2	82	0	0
B-C1-Naïve	C1orf162	83	0	0
B-C1-Naïve	TPD52	83	0	0
B-C1-Naïve	EEF1D	83	1.33929e-244	7.91688e-243
B-C1-Naïve	SLC2A3	83	4.97576e-100	1.49025e-98
B-C1-Naïve	ALDOA	83	1.48192e-73	3.51384e-72
B-C1-Naïve	LILRB1	83	0	0
B-C1-Naïve	H3F3A	84	0	0
B-C1-Naïve	FOXP1	84	0	0
B-C1-Naïve	PGK1	84	3.765e-56	7.41858e-55
B-C1-Naïve	RGS2	85	5.96087e-20	5.9229e-19
B-C1-Naïve	SH3BGRL	85	0	0
B-C1-Naïve	PABPC1	85	1.3196e-186	6.41596e-185
B-C1-Naïve	P2RX5	85	0	0
B-C1-Naïve	MT-CYB	85	0	0
B-C1-Naïve	PTPRC	86	7.38421e-54	1.4193e-52
B-C1-Naïve	ACTR3	86	2.43382e-144	9.70473e-143
B-C1-Naïve	MT-ATP6	86	0	0
B-C1-Naïve	TRIB2	87	3.39109e-84	8.92651e-83
B-C1-Naïve	PSMA2	87	7.13116e-93	2.02937e-91
B-C1-Naïve	ZCCHC7	87	0	0
B-C1-Naïve	OAZ1	87	0	0
B-C1-Naïve	MIR181A1HG	88	3.6081e-64	7.73846e-63
B-C1-Naïve	POU2AF1	88	0	0
B-C1-Naïve	COTL1	88	7.01e-211	3.74319e-209
B-C1-Naïve	COL19A1	89	0	0
B-C1-Naïve	SUMO2	89	6.07584e-104	1.86278e-102
B-C1-Naïve	CAPG	90	0	0
B-C1-Naïve	IMPDH2	90	7.08975e-273	4.65657e-271
B-C1-Naïve	EBF1	90	0	0
B-C1-Naïve	ATP6V1G1	90	0	0
B-C1-Naïve	RP5-1028K7.2	90	3.14279e-62	6.61006e-61
B-C1-Naïve	ICAM2	90	7.0899e-57	1.4127e-55
B-C1-Naïve	PNOC	91	0	0
B-C1-Naïve	ARID5B	91	7.37829e-109	2.34975e-107
B-C1-Naïve	PPA1	91	1.79492e-45	3.06529e-44
B-C1-Naïve	SCIMP	91	0	0
B-C1-Naïve	FCRL3	92	0	0
B-C1-Naïve	TOMM7	92	5.65031e-133	2.11066e-131
B-C1-Naïve	EBLN3	92	0	0
B-C1-Naïve	STRBP	92	0	0
B-C1-Naïve	PIK3AP1	92	0	0
B-C1-Naïve	RASGRP2	93	0	0
B-C1-Naïve	BIRC3	93	0	0
B-C1-Naïve	RP11-16E12.2	93	2.3704e-85	6.2839e-84
B-C1-Naïve	GABPB1	93	2.62021e-19	2.54866e-18
B-C1-Naïve	DGKD	94	0	0
B-C1-Naïve	NKTR	94	8.33103e-29	1.04429e-27
B-C1-Naïve	CAMK1D	94	0	0
B-C1-Naïve	YPEL2	94	2.53657e-40	4.01066e-39
B-C1-Naïve	RHOB	95	3.37726e-141	1.33092e-139
B-C1-Naïve	CXXC5	95	0	0
B-C1-Naïve	HNRNPF	95	9.57458e-90	2.64214e-88
B-C1-Naïve	GLIPR1	95	2.3395e-266	1.49861e-264
B-C1-Naïve	PLCG2	95	0	0
B-C1-Naïve	ADK	96	0	0
B-C1-Naïve	PTPN6	96	0	0
B-C1-Naïve	TUBA1B	96	0	0
B-C1-Naïve	KIAA0226L	97	0	0
B-C1-Naïve	PTMA	98	0	0
B-C1-Naïve	UNC93B1	98	0	0
B-C1-Naïve	SORL1	98	7.572e-139	2.93254e-137
B-C1-Naïve	C12orf42	98	1.53189e-167	6.90045e-166
B-C1-Naïve	UBB	98	0	0
B-C1-Naïve	IKZF3	98	1.11021077249975e-315	8.1497694454789e-314
B-C1-Naïve	SAT1	99	1.22314888578791e-311	8.90124806862729e-310
B-C1-Naïve	WDFY4	99	0	0
B-C1-Naïve	TMEM19	99	0	0
B-C1-Naïve	PSMA4	99	4.23204e-74	1.00702e-72
B-C1-Naïve	FTL	99	0	0
B-C1-Naïve	LNPEP	100	2.35179e-167	1.05655e-165
B-C1-Naïve	IFNGR1	100	0	0
B-C1-Naïve	PPIA	100	3.77579e-80	9.4448e-79
B-C1-Naïve	ARL11	100	0	0
B-C1-Naïve	RRBP1	100	1.5779e-52	2.98181e-51
CD4-C1-Helper	EEF1B2	1	0	0
CD4-C1-Helper	FYB	1	0	0
CD4-C1-Helper	RPS18	1	0	0
CD4-C1-Helper	GIMAP7	1	0	0
CD4-C1-Helper	CD3D	1	0	0
CD4-C1-Helper	BTG1	1	0	0
CD4-C1-Helper	RPS2	1	0	0
CD4-C1-Helper	RP5-1028K7.2	1	0	0
CD4-C1-Helper	CD7	1	0	0
CD4-C1-Helper	TSHZ2	1	0	0
CD4-C1-Helper	PVALB	1	0	0
CD4-C1-Helper	CHI3L2	2	0	0
CD4-C1-Helper	RPS27	2	0	0
CD4-C1-Helper	THADA	2	0	0
CD4-C1-Helper	RPS3A	2	0	0
CD4-C1-Helper	EIF3E	2	0	0
CD4-C1-Helper	CD3G	2	0	0
CD4-C1-Helper	SRGN	2	0	0
CD4-C1-Helper	ALOX5AP	2	0	0
CD4-C1-Helper	TRAC	2	0	0
CD4-C1-Helper	COTL1	2	0	0
CD4-C1-Helper	RPL13	2	0	0
CD4-C1-Helper	TXNIP	3	0	0
CD4-C1-Helper	CMTM8	3	0	0
CD4-C1-Helper	EEF1A1	3	0	0
CD4-C1-Helper	GIMAP4	3	0	0
CD4-C1-Helper	RPL10	3	0	0
CD4-C1-Helper	IL32	3	0	0
CD4-C1-Helper	LAT	3	0	0
CD4-C1-Helper	RPS5	3	0	0
CD4-C1-Helper	RPS8	4	0	0
CD4-C1-Helper	CD2	4	0	0
CD4-C1-Helper	PRG4	4	0	0
CD4-C1-Helper	IL7R	4	0	0
CD4-C1-Helper	RPS12	4	0	0
CD4-C1-Helper	GIMAP1	4	0	0
CD4-C1-Helper	ITM2A	4	0	0
CD4-C1-Helper	CD3E	4	0	0
CD4-C1-Helper	AC092580.4	5	0	0
CD4-C1-Helper	CXCL13	5	0	0
CD4-C1-Helper	RPS10	5	0	0
CD4-C1-Helper	RPS4X	5	0	0
CD4-C1-Helper	CD6	5	0	0
CD4-C1-Helper	TOX2	5	0	0
CD4-C1-Helper	RPL22	6	0	0
CD4-C1-Helper	KIAA0319L	6	0	0
CD4-C1-Helper	MIR4435-2HG	6	0	0
CD4-C1-Helper	TMSB4X	6	0	0
CD4-C1-Helper	RPL30	6	0	0
CD4-C1-Helper	RPS3	6	0	0
CD4-C1-Helper	ACTG1	6	0	0
CD4-C1-Helper	RPL13A	6	0	0
CD4-C1-Helper	TRIB2	7	0	0
CD4-C1-Helper	LIMS1	7	0	0
CD4-C1-Helper	RPL32	7	0	0
CD4-C1-Helper	RPL10A	7	0	0
CD4-C1-Helper	RPL7	7	0	0
CD4-C1-Helper	EEF1D	7	0	0
CD4-C1-Helper	RPL18A	7	0	0
CD4-C1-Helper	RPL11	8	0	0
CD4-C1-Helper	LINC00152	8	0	0
CD4-C1-Helper	RPL15	8	0	0
CD4-C1-Helper	TRAT1	8	0	0
CD4-C1-Helper	TRBC1	8	0	0
CD4-C1-Helper	RPS6	8	0	0
CD4-C1-Helper	GAPDH	8	0	0
CD4-C1-Helper	EVI2B	8	0	0
CD4-C1-Helper	RPL3	8	0	0
CD4-C1-Helper	RPS13	9	0	0
CD4-C1-Helper	SMCO4	9	0	0
CD4-C1-Helper	KLRB1	9	0	0
CD4-C1-Helper	RPL21	9	0	0
CD4-C1-Helper	RPS27A	10	0	0
CD4-C1-Helper	PASK	10	0	0
CD4-C1-Helper	PYHIN1	11	0	0
CD4-C1-Helper	ACTB	11	0	0
CD4-C1-Helper	RPS15A	11	0	0
CD4-C1-Helper	CORO1B	12	0	0
CD4-C1-Helper	RPL34	13	0	0
CD4-C1-Helper	CD27	13	0	0
CD4-C1-Helper	SIRPG	13	0	0
CD4-C1-Helper	LCK	14	0	0
CD4-C1-Helper	JUN	14	0	0
CD4-C1-Helper	CD247	14	0	0
CD4-C1-Helper	PTPN13	14	0	0
CD4-C1-Helper	LDHB	14	0	0
CD4-C1-Helper	RPLP1	14	0	0
CD4-C1-Helper	GZMM	14	0	0
CD4-C1-Helper	RPL8	15	0	0
CD4-C1-Helper	SYNE2	15	0	0
CD4-C1-Helper	PATL2	15	0	0
CD4-C1-Helper	RPL19	15	0	0
CD4-C1-Helper	FXYD5	15	0	0
CD4-C1-Helper	RPL5	16	0	0
CD4-C1-Helper	S100A4	16	0	0
CD4-C1-Helper	ID2	16	0	0
CD4-C1-Helper	ICA1	16	0	0
CD4-C1-Helper	MALAT1	16	0	0
CD4-C1-Helper	TPT1	16	0	0
CD4-C1-Helper	SLC9A9	17	0	0
CD4-C1-Helper	RPL23A	17	0	0
CD4-C1-Helper	GPR171	18	0	0
CD4-C1-Helper	RPL9	18	0	0
CD4-C1-Helper	LY96	18	0	0
CD4-C1-Helper	IGFBP4	18	0	0
CD4-C1-Helper	PIK3IP1	18	0	0
CD4-C1-Helper	ITGB2	18	0	0
CD4-C1-Helper	RPL31	19	0	0
CD4-C1-Helper	CD28	19	0	0
CD4-C1-Helper	RPS23	19	0	0
CD4-C1-Helper	SH2D1A	19	0	0
CD4-C1-Helper	STOM	19	0	0
CD4-C1-Helper	RPS25	19	0	0
CD4-C1-Helper	RPL35A	20	0	0
CD4-C1-Helper	TCF7	20	0	0
CD4-C1-Helper	RPS14	20	0	0
CD4-C1-Helper	TRBC2	20	0	0
CD4-C1-Helper	DENND2D	21	0	0
CD4-C1-Helper	RPSA	21	0	0
CD4-C1-Helper	CD84	22	0	0
CD4-C1-Helper	GIMAP6	22	0	0
CD4-C1-Helper	RPLP2	22	0	0
CD4-C1-Helper	RPS29	22	0	0
CD4-C1-Helper	RPL4	22	0	0
CD4-C1-Helper	FKBP5	23	0	0
CD4-C1-Helper	ZNRF1	23	0	0
CD4-C1-Helper	FYN	24	0	0
CD4-C1-Helper	CD40LG	24	0	0
CD4-C1-Helper	GADD45G	24	0	0
CD4-C1-Helper	RPL41	24	0	0
CD4-C1-Helper	CPM	24	0	0
CD4-C1-Helper	EVL	24	0	0
CD4-C1-Helper	RPL26	24	0	0
CD4-C1-Helper	AAK1	25	0	0
CD4-C1-Helper	NAP1L1	25	0	0
CD4-C1-Helper	CD5	26	0	0
CD4-C1-Helper	TMIGD2	26	0	0
CD4-C1-Helper	AC133644.2	27	0	0
CD4-C1-Helper	HLA-A	27	0	0
CD4-C1-Helper	BCL11B	27	0	0
CD4-C1-Helper	PADI4	28	9.05376e-125	2.48014e-123
CD4-C1-Helper	RNASET2	28	0	0
CD4-C1-Helper	FABP5	28	0	0
CD4-C1-Helper	RGS10	28	0	0
CD4-C1-Helper	FOS	28	0	0
CD4-C1-Helper	RPS9	28	0	0
CD4-C1-Helper	PTPRC	29	0	0
CD4-C1-Helper	SCML4	29	0	0
CD4-C1-Helper	BCAT1	29	0	0
CD4-C1-Helper	PRKCH	29	0	0
CD4-C1-Helper	LINC01550	29	0	0
CD4-C1-Helper	RPS16	29	0	0
CD4-C1-Helper	TNFRSF4	30	0	0
CD4-C1-Helper	DUSP1	30	0	0
CD4-C1-Helper	RARRES3	30	0	0
CD4-C1-Helper	CD4	30	0	0
CD4-C1-Helper	LEPROTL1	31	0	0
CD4-C1-Helper	RP11-664D1.1	31	0	0
CD4-C1-Helper	MAF	31	0	0
CD4-C1-Helper	FTL	31	0	0
CD4-C1-Helper	PHACTR2	32	0	0
CD4-C1-Helper	RPS11	32	0	0
CD4-C1-Helper	BTN3A2	33	0	0
CD4-C1-Helper	RPL27	33	0	0
CD4-C1-Helper	GNB2L1	34	0	0
CD4-C1-Helper	CLIC1	34	0	0
CD4-C1-Helper	ASB2	34	0	0
CD4-C1-Helper	TMEM173	35	0	0
CD4-C1-Helper	TSC22D3	35	0	0
CD4-C1-Helper	RPS20	35	0	0
CD4-C1-Helper	RPS17	35	0	0
CD4-C1-Helper	OAZ1	35	0	0
CD4-C1-Helper	TNFRSF25	36	0	0
CD4-C1-Helper	TRAF3IP3	36	0	0
CD4-C1-Helper	ARPC1B	36	0	0
CD4-C1-Helper	B2M	36	0	0
CD4-C1-Helper	RPL36	36	0	0
CD4-C1-Helper	ICOS	37	0	0
CD4-C1-Helper	RPL29	37	0	0
CD4-C1-Helper	LCP2	37	0	0
CD4-C1-Helper	RPS28	37	0	0
CD4-C1-Helper	RPL24	38	0	0
CD4-C1-Helper	LEF1	38	0	0
CD4-C1-Helper	SPOCK2	38	0	0
CD4-C1-Helper	SIT1	39	0	0
CD4-C1-Helper	C9orf16	39	0	0
CD4-C1-Helper	EIF3F	39	0	0
CD4-C1-Helper	RPL27A	39	0	0
CD4-C1-Helper	RPL18	39	0	0
CD4-C1-Helper	PNRC1	40	0	0
CD4-C1-Helper	DYNLL1	40	0	0
CD4-C1-Helper	DTHD1	41	0	0
CD4-C1-Helper	ST8SIA1	41	0	0
CD4-C1-Helper	GLUL	42	0	0
CD4-C1-Helper	RP11-1399P15.1	42	0	0
CD4-C1-Helper	FRMD4B	42	0	0
CD4-C1-Helper	CD38	42	0	0
CD4-C1-Helper	SLC25A6	42	4.67765e-287	2.56692e-285
CD4-C1-Helper	RPS7	43	0	0
CD4-C1-Helper	NACA	43	0	0
CD4-C1-Helper	JUNB	43	0	0
CD4-C1-Helper	METTL8	44	0	0
CD4-C1-Helper	RPL39	44	0	0
CD4-C1-Helper	LINC00861	44	0	0
CD4-C1-Helper	RPL7A	44	0	0
CD4-C1-Helper	PFDN5	44	0	0
CD4-C1-Helper	P2RX5	44	0	0
CD4-C1-Helper	RP11-466A19.1	44	5.01584e-190	1.93147e-188
CD4-C1-Helper	SLFN5	44	0	0
CD4-C1-Helper	CST7	44	0	0
CD4-C1-Helper	YWHAQ	45	0	0
CD4-C1-Helper	RNF19A	45	0	0
CD4-C1-Helper	NPDC1	45	0	0
CD4-C1-Helper	GBP5	46	0	0
CD4-C1-Helper	RGS1	46	0	0
CD4-C1-Helper	NPM1	46	0	0
CD4-C1-Helper	RPS15	46	0	0
CD4-C1-Helper	RGL4	46	0	0
CD4-C1-Helper	HIST1H2AC	47	0	0
CD4-C1-Helper	RPL12	47	0	0
CD4-C1-Helper	RAC2	47	0	0
CD4-C1-Helper	GRAP2	47	0	0
CD4-C1-Helper	CAPZB	48	0	0
CD4-C1-Helper	FBLN5	48	0	0
CD4-C1-Helper	SKAP1	48	0	0
CD4-C1-Helper	PTPN2	48	0	0
CD4-C1-Helper	GMFG	48	0	0
CD4-C1-Helper	GBP2	49	0	0
CD4-C1-Helper	RPL14	49	0	0
CD4-C1-Helper	MYL6B	49	0	0
CD4-C1-Helper	RORA	49	0	0
CD4-C1-Helper	ACAP1	49	0	0
CD4-C1-Helper	FAU	50	0	0
CD4-C1-Helper	THEMIS	51	0	0
CD4-C1-Helper	RPS24	51	0	0
CD4-C1-Helper	PPP1CC	51	0	0
CD4-C1-Helper	PPP2R5C	51	0	0
CD4-C1-Helper	RPL38	51	0	0
CD4-C1-Helper	MYL12A	51	0	0
CD4-C1-Helper	ZFP36L2	52	0	0
CD4-C1-Helper	MAL	52	0	0
CD4-C1-Helper	ZAP70	52	0	0
CD4-C1-Helper	MAGEH1	52	0	0
CD4-C1-Helper	SLA	52	0	0
CD4-C1-Helper	RPL6	52	0	0
CD4-C1-Helper	LINC00239	52	0	0
CD4-C1-Helper	ITK	53	0	0
CD4-C1-Helper	TOMM7	53	0	0
CD4-C1-Helper	HSPA8	53	0	0
CD4-C1-Helper	NTRK3	53	6.97839e-148	2.18929e-146
CD4-C1-Helper	RPL28	53	0	0
CD4-C1-Helper	UBXN10-AS1	54	0	0
CD4-C1-Helper	INPP4B	54	0	0
CD4-C1-Helper	IL6ST	54	0	0
CD4-C1-Helper	XIST	54	1.53160350210786e-322	9.44159449202622e-321
CD4-C1-Helper	RPL35	54	0	0
CD4-C1-Helper	LDHA	54	0	0
CD4-C1-Helper	ATP6V0E2	55	0	0
CD4-C1-Helper	EIF3H	55	0	0
CD4-C1-Helper	CENPF	56	0	0
CD4-C1-Helper	IGBP1	56	1.15151e-201	4.63548e-200
CD4-C1-Helper	ZBTB10	57	5.91346e-118	1.55541e-116
CD4-C1-Helper	SARAF	58	0	0
CD4-C1-Helper	FBXO32	58	0	0
CD4-C1-Helper	IFITM1	58	0	0
CD4-C1-Helper	ARPC3	58	0	0
CD4-C1-Helper	UBA52	58	0	0
CD4-C1-Helper	IL6R	59	0	0
CD4-C1-Helper	BTF3	59	0	0
CD4-C1-Helper	SAT1	59	0	0
CD4-C1-Helper	PIM2	59	0	0
CD4-C1-Helper	GATA3	59	0	0
CD4-C1-Helper	C6orf48	60	0	0
CD4-C1-Helper	CTSB	60	0	0
CD4-C1-Helper	HES4	61	0	0
CD4-C1-Helper	ACP5	61	1.04853651000502e-313	6.2199628816609e-312
CD4-C1-Helper	RPS19	61	0	0
CD4-C1-Helper	UBC	62	0	0
CD4-C1-Helper	NDFIP2	62	0	0
CD4-C1-Helper	CD37	62	0	0
CD4-C1-Helper	NDUFS5	63	0	0
CD4-C1-Helper	RPL37	63	0	0
CD4-C1-Helper	SLC25A5	63	0	0
CD4-C1-Helper	TPR	64	0	0
CD4-C1-Helper	KLF6	64	0	0
CD4-C1-Helper	RPL23	64	0	0
CD4-C1-Helper	GLTSCR2	64	0	0
CD4-C1-Helper	SYT11	65	0	0
CD4-C1-Helper	TNFRSF18	66	0	0
CD4-C1-Helper	AC013264.2	66	0	0
CD4-C1-Helper	BRK1	66	0	0
CD4-C1-Helper	WDR86	67	3.68734e-88	7.68343e-87
CD4-C1-Helper	EPHX2	67	0	0
CD4-C1-Helper	RP11-382A20.3	67	0	0
CD4-C1-Helper	PDCD1	68	0	0
CD4-C1-Helper	GPRIN3	68	0	0
CD4-C1-Helper	SH3KBP1	68	0	0
CD4-C1-Helper	ATM	68	1.55743078374422e-317	9.32079534280491e-316
CD4-C1-Helper	RPS21	68	0	0
CD4-C1-Helper	PRDX2	68	0	0
CD4-C1-Helper	CXCR4	69	0	0
CD4-C1-Helper	PDE3B	69	0	0
CD4-C1-Helper	SEPT9	69	1.36543e-294	7.75832e-293
CD4-C1-Helper	SOCS3	69	0	0
CD4-C1-Helper	CCNI	70	0	0
CD4-C1-Helper	SH3BGRL	70	0	0
CD4-C1-Helper	NEAT1	70	0	0
CD4-C1-Helper	CD226	70	0	0
CD4-C1-Helper	OXNAD1	71	0	0
CD4-C1-Helper	CMTM7	71	0	0
CD4-C1-Helper	PFN1	71	0	0
CD4-C1-Helper	MBP	71	0	0
CD4-C1-Helper	RPL37A	72	0	0
CD4-C1-Helper	SESN3	72	0	0
CD4-C1-Helper	ITM2B	72	0	0
CD4-C1-Helper	TC2N	72	0	0
CD4-C1-Helper	EIF3L	72	0	0
CD4-C1-Helper	AQP3	73	0	0
CD4-C1-Helper	CKLF	73	0	0
CD4-C1-Helper	EEF2	73	0	0
CD4-C1-Helper	AIM2	74	0	0
CD4-C1-Helper	SOD1	74	0	0
CD4-C1-Helper	TXK	75	0	0
CD4-C1-Helper	SUSD4	76	1.31935e-208	5.48819e-207
CD4-C1-Helper	PLAC8	76	0	0
CD4-C1-Helper	CITED2	76	0	0
CD4-C1-Helper	TSPAN5	77	0	0
CD4-C1-Helper	TRPS1	77	0	0
CD4-C1-Helper	SARDH	77	0	0
CD4-C1-Helper	FTH1	77	0	0
CD4-C1-Helper	PKM	77	0	0
CD4-C1-Helper	S100A6	78	0	0
CD4-C1-Helper	LBH	78	0	0
CD4-C1-Helper	LDLRAP1	79	0	0
CD4-C1-Helper	SH3TC1	79	0	0
CD4-C1-Helper	HNRNPA1	79	0	0
CD4-C1-Helper	TIGIT	80	0	0
CD4-C1-Helper	ANKS1B	80	4.3789e-280	2.36826e-278
CD4-C1-Helper	BCAS3	80	0	0
CD4-C1-Helper	ATP5G2	81	0	0
CD4-C1-Helper	RPLP0	81	0	0
CD4-C1-Helper	RAP1A	82	0	0
CD4-C1-Helper	TLK1	82	0	0
CD4-C1-Helper	ATP6V0E1	82	8.89318162514244e-323	5.45942538654577e-321
CD4-C1-Helper	LINC01281	82	0	0
CD4-C1-Helper	LINC00649	82	0	0
CD4-C1-Helper	COA1	83	9.2251e-246	4.47883e-244
CD4-C1-Helper	SUSD3	83	0	0
CD4-C1-Helper	C1orf162	84	0	0
CD4-C1-Helper	MNDA	84	1.08044e-223	4.87995e-222
CD4-C1-Helper	ARHGAP18	84	1.486e-262	7.66759e-261
CD4-C1-Helper	NDUFV2	84	0	0
CD4-C1-Helper	HINT1	85	0	0
CD4-C1-Helper	VOPP1	85	0	0
CD4-C1-Helper	RP11-455F5.5	85	0	0
CD4-C1-Helper	ARPC4	86	0	0
CD4-C1-Helper	TNIK	86	0	0
CD4-C1-Helper	ABRACL	86	0	0
CD4-C1-Helper	RPL36A	86	0	0
CD4-C1-Helper	PABPC1	86	0	0
CD4-C1-Helper	UBASH3A	86	0	0
CD4-C1-Helper	CTSD	87	0	0
CD4-C1-Helper	ATP5L	87	0	0
CD4-C1-Helper	EID1	87	0	0
CD4-C1-Helper	TMSB10	88	0	0
CD4-C1-Helper	NFIA	89	0	0
CD4-C1-Helper	CFL1	89	0	0
CD4-C1-Helper	LINC00402	89	0	0
CD4-C1-Helper	DDX24	89	0	0
CD4-C1-Helper	ITGAE	89	2.76943520558995e-315	1.65156371215125e-313
CD4-C1-Helper	TOX	90	0	0
CD4-C1-Helper	PTMS	90	7.92068e-274	4.23618e-272
CD4-C1-Helper	AKAP13	90	0	0
CD4-C1-Helper	CORO1A	90	0	1.38338380835549e-322
CD4-C1-Helper	HN1	90	0	0
CD4-C1-Helper	AC017002.1	91	2.80676e-219	1.24272e-217
CD4-C1-Helper	DOK2	91	0	0
CD4-C1-Helper	TBC1D4	91	0	0
CD4-C1-Helper	IFI16	92	2.84740110701714e-313	1.68316373509659e-311
CD4-C1-Helper	ACTR3	92	0	0
CD4-C1-Helper	SATB1	92	0	0
CD4-C1-Helper	LGMN	92	6.79941e-208	2.81795e-206
CD4-C1-Helper	FAM134B	93	0	0
CD4-C1-Helper	DEK	93	0	0
CD4-C1-Helper	CD48	94	0	0
CD4-C1-Helper	BTLA	94	0	0
CD4-C1-Helper	GIMAP2	94	0	0
CD4-C1-Helper	RPL17	94	0	0
CD4-C1-Helper	BCAS1	94	3.39522e-190	1.31191e-188
CD4-C1-Helper	SREBF2	94	1.87336e-255	9.44923e-254
CD4-C1-Helper	CTLA4	95	0	0
CD4-C1-Helper	SFXN1	95	0	0
CD4-C1-Helper	GSTK1	95	0	0
CD4-C1-Helper	RPS4Y1	95	2.37929e-141	7.18349e-140
CD4-C1-Helper	NAB1	96	0	0
CD4-C1-Helper	CD82	96	0	0
CD4-C1-Helper	UCP2	96	1.42187e-215	6.14211e-214
CD4-C1-Helper	BATF	96	0	0
CD4-C1-Helper	IER2	96	1.17143e-226	5.3555e-225
CD4-C1-Helper	FBLN7	97	0	0
CD4-C1-Helper	CD200	97	9.27942e-229	4.27716e-227
CD4-C1-Helper	NINJ2	97	0	0
CD4-C1-Helper	LMO7	97	0	0
CD4-C1-Helper	STMN3	97	0	0
CD4-C1-Helper	RAB37	98	8.00475e-273	4.2676e-271
CD4-C1-Helper	ZFAS1	98	0	0
CD4-C1-Helper	CD96	99	0	0
CD4-C1-Helper	TPI1	99	0	0
CD4-C1-Helper	EPSTI1	99	1.20361e-300	6.94427e-299
CD4-C1-Helper	GALM	100	0	0
CD4-C1-Helper	PEBP1	100	0	0
CD4-C1-Helper	RNF213	100	0	0
B-C2-Naïve	IGKC	1	0	0
B-C2-Naïve	HLA-DRA	1	0	0
B-C2-Naïve	HLA-DRB1	1	0	0
B-C2-Naïve	HLA-DQA1	1	0	0
B-C2-Naïve	ACTB	1	0	0
B-C2-Naïve	RNASE6	1	0	0
B-C2-Naïve	TCL1A	1	0	0
B-C2-Naïve	IGHD	1	0	0
B-C2-Naïve	VPREB3	1	0	0
B-C2-Naïve	PLAC8	2	0	0
B-C2-Naïve	MEF2C	2	0	0
B-C2-Naïve	CD74	2	0	0
B-C2-Naïve	HLA-DQB1	2	0	0
B-C2-Naïve	HLA-DPA1	2	0	0
B-C2-Naïve	MS4A1	2	0	0
B-C2-Naïve	ARPC3	2	0	0
B-C2-Naïve	ACTG1	2	0	0
B-C2-Naïve	CD37	2	0	0
B-C2-Naïve	TXNIP	3	0	0
B-C2-Naïve	HVCN1	3	0	0
B-C2-Naïve	RPLP0	3	0	0
B-C2-Naïve	CD79B	3	0	0
B-C2-Naïve	FCER2	3	0	0
B-C2-Naïve	CD79A	3	0	0
B-C2-Naïve	CD52	4	0	0
B-C2-Naïve	SELL	4	0	0
B-C2-Naïve	EEF1A1	4	0	0
B-C2-Naïve	CD72	4	0	0
B-C2-Naïve	PSME2	4	0	0
B-C2-Naïve	CD22	4	0	0
B-C2-Naïve	LAPTM5	5	0	0
B-C2-Naïve	BANK1	5	0	0
B-C2-Naïve	HLA-DPB1	5	0	0
B-C2-Naïve	RPL13	5	0	0
B-C2-Naïve	RPSA	6	0	0
B-C2-Naïve	RPL34	6	0	0
B-C2-Naïve	HSP90AB1	6	0	0
B-C2-Naïve	ABRACL	6	0	0
B-C2-Naïve	EIF3E	6	0	0
B-C2-Naïve	PDLIM1	6	0	0
B-C2-Naïve	CD19	6	0	0
B-C2-Naïve	TMSB10	7	0	0
B-C2-Naïve	CD24	7	0	0
B-C2-Naïve	GAPDH	7	0	0
B-C2-Naïve	CHI3L2	8	0	0
B-C2-Naïve	LY86	8	0	0
B-C2-Naïve	RPS12	8	0	0
B-C2-Naïve	IFITM2	8	0	0
B-C2-Naïve	HSPA8	8	0	0
B-C2-Naïve	IL4R	8	0	0
B-C2-Naïve	CR2	9	0	0
B-C2-Naïve	RPL32	9	0	0
B-C2-Naïve	RPL15	9	0	0
B-C2-Naïve	TLR10	9	0	0
B-C2-Naïve	LINC00926	9	0	0
B-C2-Naïve	RPS2	9	0	0
B-C2-Naïve	RP11-231C14.7	9	0	0
B-C2-Naïve	ENO1	10	0	0
B-C2-Naïve	RPL9	10	0	0
B-C2-Naïve	HLA-DMB	10	0	0
B-C2-Naïve	TMSB4X	10	1.03338e-301	7.43986e-300
B-C2-Naïve	IGKV1-12	11	7.95426e-157	3.40547e-155
B-C2-Naïve	EEF1B2	11	0	0
B-C2-Naïve	BASP1	11	0	0
B-C2-Naïve	HLA-DMA	11	0	0
B-C2-Naïve	BLNK	11	0	0
B-C2-Naïve	RP11-164H13.1	11	0	0
B-C2-Naïve	RPL13A	11	0	0
B-C2-Naïve	RFTN1	12	0	0
B-C2-Naïve	RPLP2	12	0	0
B-C2-Naïve	HHEX	12	0	0
B-C2-Naïve	PFN1	12	0	0
B-C2-Naïve	GAPT	13	0	0
B-C2-Naïve	RPL41	13	0	0
B-C2-Naïve	CORO1A	13	0	0
B-C2-Naïve	MYL12A	13	6.131e-284	4.18174e-282
B-C2-Naïve	RPS5	13	0	0
B-C2-Naïve	FCRLA	14	0	0
B-C2-Naïve	MARCH1	14	0	0
B-C2-Naïve	PHACTR1	14	0	0
B-C2-Naïve	PLPP5	14	0	0
B-C2-Naïve	ARHGDIB	14	1.58447e-217	8.65269e-216
B-C2-Naïve	TNFRSF13C	14	0	0
B-C2-Naïve	HLA-DOB	15	0	0
B-C2-Naïve	LDHA	15	0	0
B-C2-Naïve	FCMR	16	0	0
B-C2-Naïve	LTB	16	0	0
B-C2-Naïve	CCR6	16	0	0
B-C2-Naïve	PSME1	16	0	0
B-C2-Naïve	IGHM	16	0	0
B-C2-Naïve	CD40	16	0	0
B-C2-Naïve	SWAP70	17	0	0
B-C2-Naïve	HNRNPA1	17	6.31678e-307	4.60687e-305
B-C2-Naïve	NEIL1	17	0	0
B-C2-Naïve	RPL18A	17	0	0
B-C2-Naïve	GBP4	18	0	0
B-C2-Naïve	RPL10A	18	0	0
B-C2-Naïve	STAG3	18	0	0
B-C2-Naïve	BTK	18	0	0
B-C2-Naïve	B2M	18	5.33641e-220	2.94762e-218
B-C2-Naïve	EVI2B	18	0	0
B-C2-Naïve	SPIB	18	0	0
B-C2-Naïve	GBP1	19	0	0
B-C2-Naïve	RPL5	19	0	0
B-C2-Naïve	LYN	19	0	0
B-C2-Naïve	CFL1	19	0	0
B-C2-Naïve	RPL4	19	0	0
B-C2-Naïve	RPS19	19	0	0
B-C2-Naïve	NPM1	20	1.52102e-272	9.89365e-271
B-C2-Naïve	CD83	20	0	0
B-C2-Naïve	NCF1	20	0	0
B-C2-Naïve	RPS29	20	0	0
B-C2-Naïve	RPLP1	20	0	0
B-C2-Naïve	CTSH	20	0	0
B-C2-Naïve	FAM65B	21	0	0
B-C2-Naïve	POMP	21	0	0
B-C2-Naïve	KCNG1	21	2.03198e-232	1.17437e-230
B-C2-Naïve	RPL3	21	0	0
B-C2-Naïve	ARHGAP24	22	0	0
B-C2-Naïve	RPS23	22	0	0
B-C2-Naïve	RPL39	22	0	0
B-C2-Naïve	MALAT1	22	0	0
B-C2-Naïve	TMEM123	22	1.39487e-232	8.10325e-231
B-C2-Naïve	CYBA	22	0	0
B-C2-Naïve	MARCKSL1	23	0	0
B-C2-Naïve	RALGPS2	23	0	0
B-C2-Naïve	GNB2L1	23	0	0
B-C2-Naïve	HLA-E	23	0	0
B-C2-Naïve	RPL35	23	0	0
B-C2-Naïve	LAIR1	23	3.70214e-238	2.18077e-236
B-C2-Naïve	RPL11	24	0	0
B-C2-Naïve	YBX1	24	0	0
B-C2-Naïve	CD180	24	0	0
B-C2-Naïve	RPS27	25	0	0
B-C2-Naïve	BTF3	25	3.09256e-202	1.5836e-200
B-C2-Naïve	RPL10	25	0	0
B-C2-Naïve	C11orf31	25	0	0
B-C2-Naïve	RAN	25	2.86859e-274	1.88043e-272
B-C2-Naïve	IRF8	25	0	0
B-C2-Naïve	SMIM14	26	0	0
B-C2-Naïve	TSPAN13	26	0	0
B-C2-Naïve	LAT2	26	0	0
B-C2-Naïve	RPL7	26	0	0
B-C2-Naïve	RPS6	26	0	0
B-C2-Naïve	GDI2	26	0	0
B-C2-Naïve	BTG1	26	0	0
B-C2-Naïve	PKM	26	5.13122e-301	3.67854e-299
B-C2-Naïve	PRDX1	27	0	0
B-C2-Naïve	DBI	27	0	0
B-C2-Naïve	GYPC	27	4.15867e-233	2.42846e-231
B-C2-Naïve	SNX3	27	0	0
B-C2-Naïve	RPL18	27	0	0
B-C2-Naïve	LBH	28	1.63569e-231	9.38889e-230
B-C2-Naïve	RPS27A	28	0	0
B-C2-Naïve	BLK	28	0	0
B-C2-Naïve	RPL8	28	0	0
B-C2-Naïve	NME1	28	7.94033e-225	4.46647e-223
B-C2-Naïve	FXYD5	28	3.37134e-175	1.58209e-173
B-C2-Naïve	STAT1	29	1.59537e-300	1.14128e-298
B-C2-Naïve	RPS18	29	0	0
B-C2-Naïve	TPI1	29	1.16057e-283	7.88393e-282
B-C2-Naïve	YBX3	29	0	0
B-C2-Naïve	PKIG	29	0	0
B-C2-Naïve	TUBB	30	1.97475e-294	1.38908e-292
B-C2-Naïve	ARPC1B	30	0	0
B-C2-Naïve	RPS4X	30	0	0
B-C2-Naïve	ACAP1	30	1.85508e-199	9.37107e-198
B-C2-Naïve	RPL23A	30	0	0
B-C2-Naïve	POU2F2	30	0	0
B-C2-Naïve	BCL11A	31	0	0
B-C2-Naïve	RPL31	31	0	0
B-C2-Naïve	STX7	31	0	0
B-C2-Naïve	RBM3	31	8.6142e-284	5.86357e-282
B-C2-Naïve	APLP2	31	4.12973e-245	2.48477e-243
B-C2-Naïve	RP11-693J15.5	31	0	0
B-C2-Naïve	WARS	31	0	0
B-C2-Naïve	RPL28	31	0	0
B-C2-Naïve	RPS3A	32	0	0
B-C2-Naïve	PNRC1	32	3.3347e-68	7.24432e-67
B-C2-Naïve	FAU	32	0	0
B-C2-Naïve	TUBA1B	32	0	0
B-C2-Naïve	TRAF3IP3	33	2.98062e-154	1.26009e-152
B-C2-Naïve	SP140	33	0	0
B-C2-Naïve	LYL1	33	0	0
B-C2-Naïve	GBP2	34	5.84047e-205	3.02752e-203
B-C2-Naïve	PTMA	34	0	0
B-C2-Naïve	PAX5	34	0	0
B-C2-Naïve	RPS8	35	0	0
B-C2-Naïve	RPL12	35	0	0
B-C2-Naïve	UBE2L6	35	0	0
B-C2-Naïve	CYB561A3	35	0	0
B-C2-Naïve	EVL	35	4.39875e-216	2.39437e-214
B-C2-Naïve	IL21R	35	2.46232e-145	9.93597e-144
B-C2-Naïve	RPS14	36	0	0
B-C2-Naïve	ADAM28	36	0	0
B-C2-Naïve	CLIC1	37	0	0
B-C2-Naïve	HLA-DRB5	37	0	0
B-C2-Naïve	RPS24	37	0	0
B-C2-Naïve	FCRL1	38	0	0
B-C2-Naïve	CXCR4	38	0	0
B-C2-Naïve	RPS25	38	0	0
B-C2-Naïve	RPS17	38	0	0
B-C2-Naïve	ISG20	38	0	0
B-C2-Naïve	ACTR3	39	0	0
B-C2-Naïve	RPL6	39	0	0
B-C2-Naïve	FAM129C	39	0	0
B-C2-Naïve	ANXA6	40	0	0
B-C2-Naïve	SLC25A5	40	2.04049111732435e-321	1.54509149423933e-319
B-C2-Naïve	FTH1	40	0	0
B-C2-Naïve	PPA1	40	9.79923e-213	5.22429e-211
B-C2-Naïve	RPS11	40	0	0
B-C2-Naïve	RPS9	40	0	0
B-C2-Naïve	AC079767.4	41	0	0
B-C2-Naïve	EEF1D	41	5.73329e-230	3.25215e-228
B-C2-Naïve	HSPE1	42	8.92948e-152	3.72364e-150
B-C2-Naïve	PARP14	42	0	0
B-C2-Naïve	METTL7A	42	6.91242e-231	3.9409e-229
B-C2-Naïve	RPL27	42	0	0
B-C2-Naïve	SKAP1	42	2.14044e-126	7.84765e-125
B-C2-Naïve	RPL35A	43	0	0
B-C2-Naïve	PSMB9	43	0	0
B-C2-Naïve	ABCB4	43	0	0
B-C2-Naïve	ALDOA	43	5.38057e-212	2.85052e-210
B-C2-Naïve	KLF2	43	0	0
B-C2-Naïve	TMEM154	44	0	0
B-C2-Naïve	SNX2	44	0	0
B-C2-Naïve	RPL30	44	0	0
B-C2-Naïve	SYNGR2	44	0	0
B-C2-Naïve	PSMA7	44	7.78571e-169	3.53547e-167
B-C2-Naïve	CYBB	45	0	0
B-C2-Naïve	GCNT1	45	1.94191e-223	1.08689e-221
B-C2-Naïve	RPL7A	45	0	0
B-C2-Naïve	UCP2	45	0	0
B-C2-Naïve	SP100	46	0	0
B-C2-Naïve	ITM2B	46	9.05087e-103	2.77237e-101
B-C2-Naïve	RPL26	46	0	0
B-C2-Naïve	RAC2	46	0	0
B-C2-Naïve	MT-ND4	46	0	0
B-C2-Naïve	FAM26F	47	0	0
B-C2-Naïve	SARAF	47	1.06697e-182	5.12845e-181
B-C2-Naïve	RPL27A	47	0	0
B-C2-Naïve	CALR	47	2.20139e-294	1.54529e-292
B-C2-Naïve	RPS3	48	0	0
B-C2-Naïve	ADD3	48	1.99451e-40	3.00415e-39
B-C2-Naïve	CLEC2B	48	9.48695e-117	3.22882e-115
B-C2-Naïve	C16orf74	48	0	0
B-C2-Naïve	IMPDH2	49	0	0
B-C2-Naïve	PTPN6	49	0	0
B-C2-Naïve	RPS13	50	0	0
B-C2-Naïve	SLAMF1	51	4.94065645841247e-324	3.8043054729776e-322
B-C2-Naïve	PPM1K	51	0	0
B-C2-Naïve	CAMK2D	51	3.38772e-237	1.99207e-235
B-C2-Naïve	MT-ND2	51	0	0
B-C2-Naïve	RCSD1	52	0	0
B-C2-Naïve	EIF3F	52	1.55002e-151	6.45568e-150
B-C2-Naïve	ERP29	52	0	0
B-C2-Naïve	RPL21	52	0	0
B-C2-Naïve	MT-CO3	52	0	0
B-C2-Naïve	RPS7	53	0	0
B-C2-Naïve	CD200	53	1.62081e-273	1.05836e-271
B-C2-Naïve	EIF5A	53	1.04042e-291	7.25798e-290
B-C2-Naïve	TCF4	53	0	0
B-C2-Naïve	FCRL5	54	0	0
B-C2-Naïve	PSMA2	54	7.23546e-253	4.44875e-251
B-C2-Naïve	SYTL1	55	0	0
B-C2-Naïve	PGK1	55	1.25399e-197	6.29685e-196
B-C2-Naïve	HNRNPF	55	5.88439e-179	2.78467e-177
B-C2-Naïve	MACROD2	55	0	0
B-C2-Naïve	RPS28	55	0	0
B-C2-Naïve	GLTSCR2	55	0	0
B-C2-Naïve	GNG7	56	0	0
B-C2-Naïve	RPL36	56	0	0
B-C2-Naïve	C1orf228	57	5.77188e-124	2.07776e-122
B-C2-Naïve	NACA	57	0	0
B-C2-Naïve	H3F3A	58	0	0
B-C2-Naïve	RPL29	58	0	0
B-C2-Naïve	CAP1	59	0	0
B-C2-Naïve	CCSER1	59	0	0
B-C2-Naïve	PPIA	59	8.56752e-279	5.68256e-277
B-C2-Naïve	CLEC2D	59	5.18649e-97	1.52224e-95
B-C2-Naïve	EAF2	60	0	0
B-C2-Naïve	LINC01013	60	4.14147e-171	1.90113e-169
B-C2-Naïve	NOP10	60	2.93887e-173	1.36583e-171
B-C2-Naïve	CTSS	61	0	0
B-C2-Naïve	RPL37A	61	0	0
B-C2-Naïve	STAP1	61	0	0
B-C2-Naïve	RPS10	61	0	0
B-C2-Naïve	IFNGR1	61	0	0
B-C2-Naïve	PFDN5	61	0	0
B-C2-Naïve	SH3BP2	62	5.82959e-147	2.36939e-145
B-C2-Naïve	SKAP2	62	0	0
B-C2-Naïve	BID	62	1.53775e-212	8.17237e-211
B-C2-Naïve	HSPD1	63	3.35249e-153	1.41198e-151
B-C2-Naïve	SPRY1	63	5.92352e-168	2.66828e-166
B-C2-Naïve	PNISR	63	2.67796e-115	8.96038e-114
B-C2-Naïve	SPI1	63	0	0
B-C2-Naïve	RPL38	63	0	0
B-C2-Naïve	REL	64	0	0
B-C2-Naïve	RPS21	64	0	0
B-C2-Naïve	EIF3L	64	9.7185e-211	5.13253e-209
B-C2-Naïve	CD1C	65	0	0
B-C2-Naïve	RPL14	65	0	0
B-C2-Naïve	MT-CO1	65	0	0
B-C2-Naïve	PTPRC	66	5.88906e-42	9.12304e-41
B-C2-Naïve	BIN1	66	0	0
B-C2-Naïve	LY6E	66	0	0
B-C2-Naïve	PSMA4	66	1.9179e-210	1.00972e-208
B-C2-Naïve	RPL19	66	0	0
B-C2-Naïve	GCA	67	0	0
B-C2-Naïve	IL6	67	3.48092e-237	2.04331e-235
B-C2-Naïve	LINC01588	67	3.14508e-78	7.64578e-77
B-C2-Naïve	EIF3D	67	3.6793e-140	1.43984e-138
B-C2-Naïve	MT-ND3	68	0	0
B-C2-Naïve	CNR2	69	0	0
B-C2-Naïve	TRIM38	69	0	7.4109846876187e-323
B-C2-Naïve	HLA-DOA	69	0	0
B-C2-Naïve	FAM126A	69	2.39013e-307	1.74692e-305
B-C2-Naïve	PLEKHF2	69	0	0
B-C2-Naïve	EIF3H	69	2.27591e-138	8.83464e-137
B-C2-Naïve	ALOX5	69	0	0
B-C2-Naïve	LCP1	69	0	0
B-C2-Naïve	SNX22	70	9.49441910156141e-316	7.10899903231477e-314
B-C2-Naïve	RPS15	70	0	0
B-C2-Naïve	PRMT1	70	2.01374e-259	1.25883e-257
B-C2-Naïve	CCNG2	71	0	0
B-C2-Naïve	CD69	71	2.13993e-199	1.07939e-197
B-C2-Naïve	LDHB	71	2.44644e-181	1.17088e-179
B-C2-Naïve	PSMB3	71	2.28339e-231	1.30844e-229
B-C2-Naïve	C1QBP	72	1.7777e-157	7.64004e-156
B-C2-Naïve	ZFP36L2	73	3.67958e-70	8.22147e-69
B-C2-Naïve	SNRPG	73	5.33939e-116	1.80085e-114
B-C2-Naïve	HLA-DQA2	73	0	0
B-C2-Naïve	SYK	73	0	0
B-C2-Naïve	RPS15A	73	0	0
B-C2-Naïve	FKBP1A	73	7.72499e-116	2.60026e-114
B-C2-Naïve	ACP5	73	0	0
B-C2-Naïve	P2RY10	74	1.32303e-148	5.44299e-147
B-C2-Naïve	ALOX5AP	74	0	0
B-C2-Naïve	SUMO2	74	1.55359e-133	5.94849e-132
B-C2-Naïve	S1PR1	75	9.31193e-148	3.7985e-146
B-C2-Naïve	SLC25A6	75	3.15466e-260	1.98308e-258
B-C2-Naïve	SERF2	75	7.60307e-306	5.533e-304
B-C2-Naïve	FCRL2	76	0	0
B-C2-Naïve	BLOC1S2	76	0	0
B-C2-Naïve	ILF2	77	2.33431e-107	7.45519e-106
B-C2-Naïve	FCGR2B	77	0	0
B-C2-Naïve	SNRPE	78	2.99062e-126	1.09528e-124
B-C2-Naïve	KIAA0125	78	0	0
B-C2-Naïve	ITGB2	78	2.84282e-282	1.91572e-280
B-C2-Naïve	CD53	79	0	0
B-C2-Naïve	BTN3A2	79	2.83067e-231	1.61655e-229
B-C2-Naïve	FGD2	79	0	0
B-C2-Naïve	TYMP	80	0	0
B-C2-Naïve	POLD4	81	0	0
B-C2-Naïve	CYSLTR1	82	4.7509e-265	3.02602e-263
B-C2-Naïve	PIK3AP1	82	0	0
B-C2-Naïve	HAPLN3	82	3.06887e-77	7.31793e-76
B-C2-Naïve	EEF2	82	0	0
B-C2-Naïve	TNRC6B	82	2.81507e-58	5.47954e-57
B-C2-Naïve	SLAMF6	83	1.79804e-143	7.1866e-142
B-C2-Naïve	CDCA7L	83	0	0
B-C2-Naïve	NT5C3A	83	0	0
B-C2-Naïve	ORAI2	83	0	0
B-C2-Naïve	TPD52	83	0	0
B-C2-Naïve	SLC25A3	83	3.84757e-151	1.60049e-149
B-C2-Naïve	LCK	84	1.44835e-82	3.65548e-81
B-C2-Naïve	CAPG	84	0	0
B-C2-Naïve	P2RY14	84	2.09476e-171	9.65538e-170
B-C2-Naïve	SEC62	84	0	0
B-C2-Naïve	SYPL1	84	0	0
B-C2-Naïve	VPS37B	84	1.48753e-266	9.51057e-265
B-C2-Naïve	RHOH	85	0	0
B-C2-Naïve	GPSM3	85	1.53943e-281	1.0312e-279
B-C2-Naïve	ATM	85	7.85361e-90	2.13748e-88
B-C2-Naïve	RPS26	85	4.44382e-166	1.98056e-164
B-C2-Naïve	GGA2	85	0	0
B-C2-Naïve	RPL17	86	0	0
B-C2-Naïve	GMFG	86	2.1039e-79	5.17437e-78
B-C2-Naïve	BRK1	87	1.59487e-286	1.09668e-284
B-C2-Naïve	LILRB1	87	0	0
B-C2-Naïve	PARK7	88	1.16175e-96	3.39202e-95
B-C2-Naïve	BIRC3	88	0	0
B-C2-Naïve	C1orf162	89	0	0
B-C2-Naïve	P2RX5	89	0	0
B-C2-Naïve	ANKRD44	90	8.30013e-100	2.49478e-98
B-C2-Naïve	VDAC1	90	1.0559e-129	3.95747e-128
B-C2-Naïve	HNRNPK	90	7.9382e-261	4.99943e-259
B-C2-Naïve	LGALS9	90	0	0
B-C2-Naïve	RPS16	90	0	0
B-C2-Naïve	RPL36A	91	0	0
B-C2-Naïve	UNC93B1	91	0	0
B-C2-Naïve	OAZ1	91	0	0
B-C2-Naïve	IGLC5	91	4.03812e-92	1.12168e-90
B-C2-Naïve	SRM	92	1.1176e-107	3.58974e-106
B-C2-Naïve	EBF1	92	0	0
B-C2-Naïve	POU2AF1	92	0	0
B-C2-Naïve	RP11-16E12.2	92	1.03011e-57	1.98902e-56
B-C2-Naïve	COTL1	92	3.82106e-284	2.6168e-282
B-C2-Naïve	RPS4Y1	92	0	0
B-C2-Naïve	PPIAL4G	93	1.78653e-24	1.92256e-23
B-C2-Naïve	LRRK2	93	4.06175e-254	2.51575e-252
B-C2-Naïve	EPSTI1	93	0	0
B-C2-Naïve	FTL	93	0	0
B-C2-Naïve	RANBP1	93	7.19113e-106	2.26024e-104
B-C2-Naïve	CXXC5	94	0	0
B-C2-Naïve	SH3BGRL	94	0	0
B-C2-Naïve	PNOC	94	0	0
B-C2-Naïve	RPS20	94	0	0
B-C2-Naïve	HSP90AA1	94	2.0312e-122	7.24224e-121
B-C2-Naïve	PARVB	94	0	0
B-C2-Naïve	CD1A	95	1.20976e-147	4.92885e-146
B-C2-Naïve	RPL22L1	95	0	0
B-C2-Naïve	HSD17B11	95	3.98036e-64	8.26845e-63
B-C2-Naïve	CHCHD2	95	2.1529e-192	1.06833e-190
B-C2-Naïve	STRBP	95	0	0
B-C2-Naïve	PDIA3	95	1.23614e-206	6.42757e-205
B-C2-Naïve	MBD4	96	0	0
B-C2-Naïve	RASGRP2	96	0	0
B-C2-Naïve	DDX21	96	1.8484e-180	8.78421e-179
B-C2-Naïve	TPT1	96	0	0
B-C2-Naïve	PLCG2	96	0	0
B-C2-Naïve	CD48	97	0	0
B-C2-Naïve	UBE2E2	97	0	0
B-C2-Naïve	NHP2	97	3.27034e-155	1.38779e-153
B-C2-Naïve	IFI16	98	0	0
B-C2-Naïve	PIK3C2B	98	3.63001e-258	2.26499e-256
B-C2-Naïve	DRAP1	98	2.07564e-75	4.88385e-74
B-C2-Naïve	DPEP2	98	4.21524e-39	6.20211e-38
B-C2-Naïve	NUAK2	99	2.45106e-97	7.20016e-96
B-C2-Naïve	TRAF5	99	2.6118e-202	1.33945e-200
B-C2-Naïve	AFF3	99	0	0
B-C2-Naïve	CCDC50	99	0	0
B-C2-Naïve	CCT5	99	1.38985e-108	4.48561e-107
B-C2-Naïve	RSL1D1	99	2.08009e-131	7.87488e-130
B-C2-Naïve	NBEAL1	100	0	0
B-C2-Naïve	BTLA	100	0	0
B-C2-Naïve	RPL37	100	0	0
B-C2-Naïve	ARL11	100	0	0
B-C2-Naïve	MYL12B	100	2.08507e-117	7.14692e-116
B-C2-Naïve	VASP	100	0	0
T-C1-Naïve	JUN	1	0	0
T-C1-Naïve	TXNIP	1	0	0
T-C1-Naïve	RPS3A	1	0	0
T-C1-Naïve	AIF1	1	0	0
T-C1-Naïve	RPS12	1	0	0
T-C1-Naïve	GIMAP7	1	0	0
T-C1-Naïve	RPS6	1	0	0
T-C1-Naïve	CD3D	1	0	0
T-C1-Naïve	CD3G	1	0	0
T-C1-Naïve	RPL21	1	0	0
T-C1-Naïve	CD7	1	0	0
T-C1-Naïve	RPS5	1	0	0
T-C1-Naïve	EEF1B2	2	0	0
T-C1-Naïve	RPL32	2	0	0
T-C1-Naïve	LEF1	2	0	0
T-C1-Naïve	RPS14	2	0	0
T-C1-Naïve	RPLP2	2	0	0
T-C1-Naïve	RPS13	2	0	0
T-C1-Naïve	CD3E	2	0	0
T-C1-Naïve	LDHB	2	0	0
T-C1-Naïve	FOS	2	0	0
T-C1-Naïve	RPS2	2	0	0
T-C1-Naïve	RPL13	2	0	0
T-C1-Naïve	CCR7	2	0	0
T-C1-Naïve	PLAC8	3	0	0
T-C1-Naïve	IL7R	3	0	0
T-C1-Naïve	EEF1A1	3	0	0
T-C1-Naïve	TRAC	3	0	0
T-C1-Naïve	TSHZ2	3	0	0
T-C1-Naïve	JUNB	3	0	0
T-C1-Naïve	MAL	4	0	0
T-C1-Naïve	GIMAP4	4	0	0
T-C1-Naïve	EIF3E	4	0	0
T-C1-Naïve	TPT1	4	0	0
T-C1-Naïve	MYL12A	4	0	0
T-C1-Naïve	IER2	4	0	0
T-C1-Naïve	RPS23	5	0	0
T-C1-Naïve	IL32	5	0	0
T-C1-Naïve	FOSB	5	0	0
T-C1-Naïve	RPL3	5	0	0
T-C1-Naïve	RPL11	6	0	0
T-C1-Naïve	DENND2D	6	0	0
T-C1-Naïve	FYB	6	0	0
T-C1-Naïve	DUSP1	6	0	0
T-C1-Naïve	GIMAP1	6	0	0
T-C1-Naïve	RPL10	6	0	0
T-C1-Naïve	RPS3	6	0	0
T-C1-Naïve	BTG1	6	0	0
T-C1-Naïve	RPS27A	7	0	0
T-C1-Naïve	RPSA	7	0	0
T-C1-Naïve	ACTB	7	0	0
T-C1-Naïve	RPL19	7	0	0
T-C1-Naïve	H3F3B	7	0	0
T-C1-Naïve	KLF2	7	0	0
T-C1-Naïve	LCK	8	0	0
T-C1-Naïve	RPS10	8	0	0
T-C1-Naïve	RPL7	8	0	0
T-C1-Naïve	CORO1A	8	0	0
T-C1-Naïve	GADD45B	8	0	0
T-C1-Naïve	CD2	9	0	0
T-C1-Naïve	RPL34	9	0	0
T-C1-Naïve	TRBC1	9	0	0
T-C1-Naïve	KLF6	9	0	0
T-C1-Naïve	RPS15A	9	0	0
T-C1-Naïve	BTN3A2	10	0	0
T-C1-Naïve	RPL10A	10	0	0
T-C1-Naïve	SLC2A3	10	0	0
T-C1-Naïve	BCL11B	10	0	0
T-C1-Naïve	RPL18A	10	0	0
T-C1-Naïve	SRSF7	11	0	0
T-C1-Naïve	RPL31	11	0	0
T-C1-Naïve	RPL9	11	0	0
T-C1-Naïve	RPL27A	11	0	0
T-C1-Naïve	RPS25	11	0	0
T-C1-Naïve	ACTG1	11	0	0
T-C1-Naïve	RPL13A	11	0	0
T-C1-Naïve	RPS8	12	0	0
T-C1-Naïve	TRAF3IP3	12	9.88131291682493e-324	9.33784070639956e-322
T-C1-Naïve	TXK	12	0	0
T-C1-Naïve	RPL30	12	0	0
T-C1-Naïve	CD69	12	0	0
T-C1-Naïve	RPS28	12	0	0
T-C1-Naïve	RPL5	13	0	0
T-C1-Naïve	AAK1	13	0	0
T-C1-Naïve	TSC22D3	13	0	0
T-C1-Naïve	ACAP1	13	0	0
T-C1-Naïve	CD247	14	0	0
T-C1-Naïve	RPL35A	14	0	0
T-C1-Naïve	RPS18	14	0	0
T-C1-Naïve	SAT1	14	8.66434e-279	7.54357e-277
T-C1-Naïve	LAT	14	0	0
T-C1-Naïve	RPS4Y1	14	0	0
T-C1-Naïve	RPL14	15	0	0
T-C1-Naïve	RPS4X	15	0	0
T-C1-Naïve	PPP1R15A	15	4.32306e-304	4.05741e-302
T-C1-Naïve	ZFP36L2	16	0	0
T-C1-Naïve	CAMK4	16	0	0
T-C1-Naïve	ZFP36	16	0	0
T-C1-Naïve	RPL15	17	0	0
T-C1-Naïve	UBC	17	4.52937e-249	3.50833e-247
T-C1-Naïve	APBA2	17	0	0
T-C1-Naïve	C1orf162	18	0	0
T-C1-Naïve	TRAT1	18	0	0
T-C1-Naïve	LEPROTL1	18	0	0
T-C1-Naïve	EIF1	18	0	0
T-C1-Naïve	NOSIP	18	0	0
T-C1-Naïve	RPS9	18	0	0
T-C1-Naïve	PIK3IP1	18	0	0
T-C1-Naïve	CD48	19	0	0
T-C1-Naïve	TCF7	19	0	0
T-C1-Naïve	CITED2	19	0	0
T-C1-Naïve	RPS20	19	0	0
T-C1-Naïve	LINC00861	19	0	0
T-C1-Naïve	RPL38	19	0	0
T-C1-Naïve	CD27	20	0	0
T-C1-Naïve	RPL23A	20	0	0
T-C1-Naïve	SOCS3	20	0	0
T-C1-Naïve	HCST	20	0	0
T-C1-Naïve	RPS27	21	0	0
T-C1-Naïve	IFITM2	21	0	0
T-C1-Naïve	CD6	21	0	0
T-C1-Naïve	DNAJB1	21	0	0
T-C1-Naïve	LDLRAP1	22	0	0
T-C1-Naïve	BTG2	22	4.9463e-238	3.72843e-236
T-C1-Naïve	NPM1	22	0	0
T-C1-Naïve	TRBC2	22	0	0
T-C1-Naïve	GZMM	22	0	0
T-C1-Naïve	GMFG	22	0	0
T-C1-Naïve	CCNL1	23	0	0
T-C1-Naïve	NUCB2	23	0	0
T-C1-Naïve	RPL4	23	0	0
T-C1-Naïve	S100A6	24	0	0
T-C1-Naïve	RPL35	24	0	0
T-C1-Naïve	LINC01550	24	0	0
T-C1-Naïve	HSP90AA1	24	2.79262e-291	2.54999e-289
T-C1-Naïve	ITGB2	24	4.75228e-261	3.88649e-259
T-C1-Naïve	EGR1	25	1.50837e-219	1.08134e-217
T-C1-Naïve	SIT1	25	6.55923e-257	5.22474e-255
T-C1-Naïve	PDE3B	25	0	0
T-C1-Naïve	SLFN5	25	0	0
T-C1-Naïve	CMTM8	26	0	0
T-C1-Naïve	RPL12	26	0	0
T-C1-Naïve	YME1L1	26	1.29436e-299	1.19814e-297
T-C1-Naïve	RPS16	26	0	0
T-C1-Naïve	RPL18	26	0	0
T-C1-Naïve	ID2	27	0	0
T-C1-Naïve	EVL	27	0	0
T-C1-Naïve	RPL22	28	0	0
T-C1-Naïve	HIST1H1C	28	8.82867e-192	5.53954e-190
T-C1-Naïve	RPS15	28	0	0
T-C1-Naïve	GPR171	29	0	0
T-C1-Naïve	COTL1	29	6.98778e-242	5.31481e-240
T-C1-Naïve	GLTSCR2	29	0	0
T-C1-Naïve	TMEM173	30	0	0
T-C1-Naïve	IFRD1	30	7.81025e-303	7.28971e-301
T-C1-Naïve	RARRES3	30	0	0
T-C1-Naïve	RGL4	30	0	0
T-C1-Naïve	SARAF	31	0	0
T-C1-Naïve	RGS10	31	0	0
T-C1-Naïve	TUBA1A	31	1.39526e-210	9.67326e-209
T-C1-Naïve	OXNAD1	32	0	0
T-C1-Naïve	IFITM1	32	0	0
T-C1-Naïve	MALAT1	32	0	0
T-C1-Naïve	RPLP0	32	0	0
T-C1-Naïve	ILF3-AS1	32	0	0
T-C1-Naïve	CXCR4	34	0	0
T-C1-Naïve	NR4A2	34	6.6576e-154	3.60066e-152
T-C1-Naïve	ACTN1	34	0	0
T-C1-Naïve	RPL26	34	0	0
T-C1-Naïve	CHRM3-AS2	35	0	0
T-C1-Naïve	RPL29	35	0	0
T-C1-Naïve	RPL7A	35	0	0
T-C1-Naïve	RPL6	35	0	0
T-C1-Naïve	HEXIM1	35	1.22887e-201	8.11875e-200
T-C1-Naïve	TMIGD2	35	0	0
T-C1-Naïve	SELL	36	0	0
T-C1-Naïve	ITK	36	0	0
T-C1-Naïve	DDX3X	36	3.28271e-205	2.21659e-203
T-C1-Naïve	NACA	36	0	0
T-C1-Naïve	LPAR6	36	0	0
T-C1-Naïve	RPL27	36	0	0
T-C1-Naïve	TRA2B	37	2.38979e-132	1.1454e-130
T-C1-Naïve	CCND3	37	0	0
T-C1-Naïve	HIST1H2BG	38	8.53338e-144	4.43709e-142
T-C1-Naïve	RPL37A	39	0	0
T-C1-Naïve	RPL39	39	0	0
T-C1-Naïve	RPS29	39	0	0
T-C1-Naïve	EIF4A1	39	9.72736824629455e-314	9.41821683029231e-312
T-C1-Naïve	TNFRSF25	40	0	0
T-C1-Naïve	AREG	40	4.6555e-131	2.20004e-129
T-C1-Naïve	RPS17	40	0	0
T-C1-Naïve	TRABD2A	41	0	0
T-C1-Naïve	NFKBIA	41	4.64952e-260	3.76589e-258
T-C1-Naïve	HIST1H4C	42	1.49972e-294	1.37689e-292
T-C1-Naïve	RPL8	42	0	0
T-C1-Naïve	RPS19	42	0	0
T-C1-Naïve	AQP3	43	0	0
T-C1-Naïve	S100A4	44	0	0
T-C1-Naïve	TMSB10	44	0	0
T-C1-Naïve	TSPYL2	44	1.29468e-233	9.56644e-232
T-C1-Naïve	RHOB	45	9.87231e-117	4.24825e-115
T-C1-Naïve	C6orf48	45	0	0
T-C1-Naïve	PRKCH	45	0	0
T-C1-Naïve	IRF1	46	4.27701e-259	3.43937e-257
T-C1-Naïve	PRKCA	46	0	0
T-C1-Naïve	RP1-34B20.21	47	4.393e-127	2.02487e-125
T-C1-Naïve	LY6E	47	1.97978548364771e-310	0
T-C1-Naïve	TMEM204	47	0	0
T-C1-Naïve	RPL36	47	0	0
T-C1-Naïve	DUSP2	48	1.69046e-155	9.21655e-154
T-C1-Naïve	GIMAP6	48	0	0
T-C1-Naïve	ANXA1	48	0	0
T-C1-Naïve	VIM	48	0	0
T-C1-Naïve	FBLN5	48	0	0
T-C1-Naïve	GNB2L1	49	0	0
T-C1-Naïve	ADTRP	49	0	0
T-C1-Naïve	CYCS	49	4.97577e-195	3.16925e-193
T-C1-Naïve	FAU	49	0	0
T-C1-Naïve	BIN2	49	1.00287e-244	7.66228e-243
T-C1-Naïve	RPL24	50	0	0
T-C1-Naïve	GIMAP2	50	0	0
T-C1-Naïve	TBC1D10C	50	3.07768e-200	2.01749e-198
T-C1-Naïve	TMEM123	50	0	0
T-C1-Naïve	RPLP1	50	0	0
T-C1-Naïve	CD8B	51	0	0
T-C1-Naïve	PTMA	51	0	0
T-C1-Naïve	RP11-664D1.1	51	0	0
T-C1-Naïve	RPS26	51	6.2529e-152	3.34953e-150
T-C1-Naïve	HIST1H2BN	52	1.325e-103	5.17316e-102
T-C1-Naïve	RGCC	52	0	0
T-C1-Naïve	SEPT9	52	2.85681e-199	1.85825e-197
T-C1-Naïve	NFKBIZ	53	2.36013e-152	1.2683e-150
T-C1-Naïve	NGFRAP1	53	0	0
T-C1-Naïve	GRAP2	53	0	0
T-C1-Naïve	RPS7	54	0	0
T-C1-Naïve	LTB	54	0	0
T-C1-Naïve	PIM1	54	0	0
T-C1-Naïve	LDHA	54	0	0
T-C1-Naïve	RPL41	54	0	0
T-C1-Naïve	GYPC	55	4.93067e-276	4.22732e-274
T-C1-Naïve	ITGA6	55	0	0
T-C1-Naïve	EPHX2	55	0	0
T-C1-Naïve	RPL23	55	0	0
T-C1-Naïve	DDX5	55	7.01723e-242	5.3252e-240
T-C1-Naïve	RPS24	56	0	0
T-C1-Naïve	UBB	56	4.13025e-163	2.31941e-161
T-C1-Naïve	FLT3LG	56	0	0
T-C1-Naïve	RPL28	56	0	0
T-C1-Naïve	RPL37	57	0	0
T-C1-Naïve	HIST1H1D	57	7.54299e-190	4.70655e-188
T-C1-Naïve	SCML4	57	0	0
T-C1-Naïve	PNRC1	58	0	7.17643e-307
T-C1-Naïve	PABPC1	58	0	0
T-C1-Naïve	PRDX2	58	0	0
T-C1-Naïve	HIPK1-AS1	59	1.5052e-161	8.35525e-160
T-C1-Naïve	LGALS3BP	59	2.33529e-260	1.89603e-258
T-C1-Naïve	RPL17	59	0	0
T-C1-Naïve	INPP4B	60	0	0
T-C1-Naïve	HLA-E	60	1.54767e-267	1.29398e-265
T-C1-Naïve	HSP90AB1	60	0	0
T-C1-Naïve	MZF1-AS1	60	1.85786e-114	7.87407e-113
T-C1-Naïve	RP11-596C23.2	61	8.75455e-83	2.88344e-81
T-C1-Naïve	TNFSF10	62	2.01787e-186	1.24296e-184
T-C1-Naïve	UQCRB	62	0	0
T-C1-Naïve	RP11-291B21.2	62	1.29929e-226	9.47579e-225
T-C1-Naïve	RPS21	62	0	0
T-C1-Naïve	JUND	62	1.86558e-82	6.09689e-81
T-C1-Naïve	GBP1	63	0	0
T-C1-Naïve	IER5	64	1.32392e-80	4.24033e-79
T-C1-Naïve	FHIT	64	0	0
T-C1-Naïve	GSTK1	64	4.01152e-291	3.65309e-289
T-C1-Naïve	TLE4	65	0	0
T-C1-Naïve	NELL2	66	0	0
T-C1-Naïve	MT-ND4	66	0	0
T-C1-Naïve	FAM134B	67	0	0
T-C1-Naïve	HIST1H2AE	67	1.82583e-78	5.70154e-77
T-C1-Naïve	CD52	68	5.58942e-186	3.43668e-184
T-C1-Naïve	MYLIP	68	3.19501e-205	2.1617e-203
T-C1-Naïve	DDX24	69	1.03226e-214	7.32233e-213
T-C1-Naïve	SIRPG	69	0	0
T-C1-Naïve	UBA52	69	0	0
T-C1-Naïve	AK5	70	8.33925e-176	4.94688e-174
T-C1-Naïve	RORA	70	0	0
T-C1-Naïve	STAT3	70	1.22076e-245	9.39096e-244
T-C1-Naïve	ARL4C	71	0	0
T-C1-Naïve	SLC25A6	71	1.85381e-286	1.66123e-284
T-C1-Naïve	HNRNPA1	71	0	0
T-C1-Naïve	FTL	71	0	0
T-C1-Naïve	EEF1D	72	0	0
T-C1-Naïve	MT-ND3	72	0	0
T-C1-Naïve	SERTAD1	73	6.37419e-72	1.84512e-70
T-C1-Naïve	HERPUD1	74	1.35097e-71	3.89724e-70
T-C1-Naïve	TNFAIP3	75	1.47536e-226	1.07135e-224
T-C1-Naïve	ITM2A	75	0	0
T-C1-Naïve	EEF2	75	0	0
T-C1-Naïve	CD96	76	0	0
T-C1-Naïve	H1FX	76	0	0
T-C1-Naïve	RGS2	77	1.1243e-80	3.6044e-79
T-C1-Naïve	FKBP5	77	0	0
T-C1-Naïve	HSPA8	77	0	0
T-C1-Naïve	MT-CO3	77	0	0
T-C1-Naïve	RGS1	78	4.50535e-83	1.48827e-81
T-C1-Naïve	EIF3H	78	0	0
T-C1-Naïve	CD5	78	0	0
T-C1-Naïve	THEMIS	79	0	0
T-C1-Naïve	TOB1	79	0	0
T-C1-Naïve	STMN3	79	0	0
T-C1-Naïve	MT-ND2	79	0	0
T-C1-Naïve	BTF3	80	0	0
T-C1-Naïve	RPL36A	80	0	0
T-C1-Naïve	CD40LG	80	0	0
T-C1-Naïve	PSME1	80	3.10762e-239	2.34772e-237
T-C1-Naïve	NR4A1	81	4.00808e-63	1.05096e-61
T-C1-Naïve	PDK1	82	2.42761e-235	1.80565e-233
T-C1-Naïve	SRSF5	82	2.06161e-258	1.6539e-256
T-C1-Naïve	COX4I1	82	0	0
T-C1-Naïve	HIST1H1E	83	2.58207e-75	7.73337e-74
T-C1-Naïve	TUBA1B	84	7.59443e-148	4.01076e-146
T-C1-Naïve	B2M	84	0	0
T-C1-Naïve	RPS11	84	0	0
T-C1-Naïve	MGAT4A	85	0	0
T-C1-Naïve	CD8A	86	0	0
T-C1-Naïve	GPR155	86	0	0
T-C1-Naïve	FXYD5	86	0	0
T-C1-Naïve	ZNF331	86	1.13842e-104	4.49157e-103
T-C1-Naïve	SATB1	87	0	0
T-C1-Naïve	NCF1	87	0	0
T-C1-Naïve	SPOCK2	87	0	0
T-C1-Naïve	PFDN5	87	0	0
T-C1-Naïve	ZAP70	88	0	0
T-C1-Naïve	SNHG8	88	0	0
T-C1-Naïve	TOMM7	88	0	0
T-C1-Naïve	SDR42E2	88	6.047e-100	2.29446e-98
T-C1-Naïve	ARL4A	89	3.74651e-134	1.81895e-132
T-C1-Naïve	COQ7	90	9.65414e-62	2.49644e-60
T-C1-Naïve	PRMT2	90	0	0
T-C1-Naïve	GPSM3	91	3.83583e-172	2.23994e-170
T-C1-Naïve	ABLIM1	91	8.14254e-263	6.72438e-261
T-C1-Naïve	FUS	91	8.94584e-198	5.79656e-196
T-C1-Naïve	YPEL5	92	1.19027e-51	2.65772e-50
T-C1-Naïve	FOXP1	92	0	0
T-C1-Naïve	CTSW	92	0	0
T-C1-Naïve	EIF3F	93	4.91904e-192	3.0922e-190
T-C1-Naïve	ITM2B	93	0	0
T-C1-Naïve	SKAP1	93	0	0
T-C1-Naïve	SERINC5	94	0	0
T-C1-Naïve	HIST1H2BD	94	2.78773e-50	6.09933e-49
T-C1-Naïve	CFL1	94	3.82331e-189	2.36806e-187
T-C1-Naïve	SRGN	94	0	0
T-C1-Naïve	LBH	95	1.14738e-252	8.99065e-251
T-C1-Naïve	GADD45G	95	1.06089e-84	3.53918e-83
T-C1-Naïve	JAML	95	0	0
T-C1-Naïve	NAP1L1	95	0	0
T-C1-Naïve	CD28	96	0	0
T-C1-Naïve	DNAJA1	96	3.82355e-131	1.81197e-129
T-C1-Naïve	ARPC5	97	9.77557e-95	3.5647e-93
T-C1-Naïve	HNRNPDL	97	1.14922e-250	8.94269e-249
T-C1-Naïve	RAC2	97	2.16295e-161	1.19669e-159
T-C1-Naïve	CD55	98	0	0
T-C1-Naïve	SNHG7	98	0	0
T-C1-Naïve	ATP6V0E2	99	3.75684e-259	3.0283e-257
T-C1-Naïve	CTA-29F11.1	99	2.38007e-175	1.40445e-173
T-C1-Naïve	MT-CO2	99	0	0
T-C1-Naïve	ANXA2R	100	0	0
T-C1-Naïve	RP1-313I6.12	100	1.5464e-140	7.8946e-139
T-C1-Naïve	SCML1	100	0	0
T-C1-Naïve	AES	100	0	0
CD4-C2-Treg	CD2	1	0	0
CD4-C2-Treg	LINC00152	1	0	0
CD4-C2-Treg	MIR4435-2HG	1	0	0
CD4-C2-Treg	RPL15	1	1.89924e-161	8.06971e-160
CD4-C2-Treg	TNIP3	1	0	0
CD4-C2-Treg	CD3D	1	0	0
CD4-C2-Treg	CD3G	1	0	0
CD4-C2-Treg	B2M	1	0	0
CD4-C2-Treg	IL32	1	0	0
CD4-C2-Treg	CD7	1	0	0
CD4-C2-Treg	EEF1A1	2	5.94383e-158	2.45732e-156
CD4-C2-Treg	PIM2	2	0	0
CD4-C2-Treg	MALAT1	2	0	0
CD4-C2-Treg	CD3E	2	0	0
CD4-C2-Treg	ALOX5AP	2	0	0
CD4-C2-Treg	LGMN	2	0	0
CD4-C2-Treg	LAT	2	0	0
CD4-C2-Treg	CHI3L2	3	0	0
CD4-C2-Treg	RGS1	3	0	0
CD4-C2-Treg	HLA-A	3	0	0
CD4-C2-Treg	LTB	3	0	0
CD4-C2-Treg	RPL7	3	6.30239e-158	2.60236e-156
CD4-C2-Treg	TRAC	3	0	0
CD4-C2-Treg	TSHZ2	3	0	0
CD4-C2-Treg	PBXIP1	4	0	0
CD4-C2-Treg	CXCR6	4	0	0
CD4-C2-Treg	CD38	4	0	0
CD4-C2-Treg	GIMAP7	4	0	0
CD4-C2-Treg	SPOCK2	4	0	0
CD4-C2-Treg	LDHB	4	0	0
CD4-C2-Treg	SIRPG	4	0	0
CD4-C2-Treg	TRIB2	5	0	0
CD4-C2-Treg	AC133644.2	5	0	0
CD4-C2-Treg	RPS10	5	1.55699e-151	6.25284e-150
CD4-C2-Treg	FOXB1	5	0	0
CD4-C2-Treg	COTL1	5	0	0
CD4-C2-Treg	FYB	6	0	0
CD4-C2-Treg	TRBC1	6	0	0
CD4-C2-Treg	GIMAP4	6	0	0
CD4-C2-Treg	CXCR3	6	0	0
CD4-C2-Treg	SRGN	6	0	0
CD4-C2-Treg	ASB2	6	0	0
CD4-C2-Treg	EVL	6	0	0
CD4-C2-Treg	RNF213	6	0	0
CD4-C2-Treg	GZMM	6	0	0
CD4-C2-Treg	RPS5	6	2.32092e-151	9.30967e-150
CD4-C2-Treg	TMEM232	7	0	0
CD4-C2-Treg	EIF3E	7	2.07894e-158	8.64786e-157
CD4-C2-Treg	GAPDH	7	0	0
CD4-C2-Treg	KLRB1	7	0	0
CD4-C2-Treg	TOX2	7	0	0
CD4-C2-Treg	SH3TC1	8	0	0
CD4-C2-Treg	ITM2A	8	0	0
CD4-C2-Treg	CKLF	8	0	0
CD4-C2-Treg	ACAP1	8	0	0
CD4-C2-Treg	ACTG1	8	0	0
CD4-C2-Treg	SH2D1A	9	0	0
CD4-C2-Treg	CD247	10	0	0
CD4-C2-Treg	SATB1	10	0	0
CD4-C2-Treg	RPL10A	10	9.10633e-148	3.57609e-146
CD4-C2-Treg	CD27	10	0	0
CD4-C2-Treg	CTLA4	11	0	0
CD4-C2-Treg	RPS3	11	1.80931e-146	7.06407e-145
CD4-C2-Treg	CADM1	11	0	0
CD4-C2-Treg	BTG1	11	3.95252516672997e-323	3.67584840505887e-321
CD4-C2-Treg	CORO1A	11	0	0
CD4-C2-Treg	THADA	12	0	0
CD4-C2-Treg	TMSB10	12	0	0
CD4-C2-Treg	EEF1B2	12	3.28734e-143	1.25725e-141
CD4-C2-Treg	MAF	12	0	0
CD4-C2-Treg	RPL5	13	3.88141e-141	1.46123e-139
CD4-C2-Treg	CD6	13	0	0
CD4-C2-Treg	NEAT1	13	0	0
CD4-C2-Treg	CD4	13	0	0
CD4-C2-Treg	LCK	14	0	0
CD4-C2-Treg	NRN1	14	1.38016e-214	7.78947e-213
CD4-C2-Treg	RPS4X	14	3.82989e-139	1.42276e-137
CD4-C2-Treg	MZB1	15	0	0
CD4-C2-Treg	PRDM1	15	0	0
CD4-C2-Treg	RPS2	15	9.38323e-139	3.46665e-137
CD4-C2-Treg	ACTB	16	0	0
CD4-C2-Treg	RPL21	16	1.3423e-138	4.94831e-137
CD4-C2-Treg	SYNE2	16	0	0
CD4-C2-Treg	FOS	16	8.1083e-269	5.85013e-267
CD4-C2-Treg	ZNRF1	16	0	0
CD4-C2-Treg	PYHIN1	17	0	0
CD4-C2-Treg	FCMR	17	2.10993e-287	1.66103e-285
CD4-C2-Treg	PALLD	17	2.4442e-145	9.4879e-144
CD4-C2-Treg	CORO1B	17	0	0
CD4-C2-Treg	RPL3	17	2.49114e-138	9.16337e-137
CD4-C2-Treg	RCAN2	18	1.48065e-192	7.51341e-191
CD4-C2-Treg	SLC25A6	18	2.26943e-132	7.97354e-131
CD4-C2-Treg	SLFN5	18	0	0
CD4-C2-Treg	RP5-1028K7.2	18	0	0
CD4-C2-Treg	TRAF3IP3	19	0	0
CD4-C2-Treg	MYL12A	19	3.61908e-252	2.43883e-250
CD4-C2-Treg	XBP1	19	0	0
CD4-C2-Treg	AC017002.1	20	0	0
CD4-C2-Treg	TRBC2	20	0	0
CD4-C2-Treg	ARHGDIB	20	1.78782e-227	1.08734e-225
CD4-C2-Treg	N4BP2L2	20	7.3266e-226	4.42406e-224
CD4-C2-Treg	TPT1	20	0	0
CD4-C2-Treg	RPS3A	21	2.28736e-127	7.79276e-126
CD4-C2-Treg	RNASET2	21	0	0
CD4-C2-Treg	LAG3	21	0	0
CD4-C2-Treg	HSP90B1	21	0	0
CD4-C2-Treg	IKZF3	21	0	0
CD4-C2-Treg	LIMS1	22	0	0
CD4-C2-Treg	CD28	22	0	0
CD4-C2-Treg	TRAT1	22	0	0
CD4-C2-Treg	TBC1D1	22	0	0
CD4-C2-Treg	GIMAP1	22	0	0
CD4-C2-Treg	SLC25A5	22	0	0
CD4-C2-Treg	CEP128	22	0	0
CD4-C2-Treg	IL6R	23	0	0
CD4-C2-Treg	RPS13	23	5.22427e-126	1.75151e-124
CD4-C2-Treg	KIAA1551	23	0	0
CD4-C2-Treg	RORA	23	0	0
CD4-C2-Treg	GMFG	23	0	0
CD4-C2-Treg	GNB2L1	24	5.43766e-126	1.82124e-124
CD4-C2-Treg	ICA1	24	0	0
CD4-C2-Treg	IL2RA	24	0	0
CD4-C2-Treg	ITM2B	24	0	0
CD4-C2-Treg	JUN	25	2.97075e-253	2.00997e-251
CD4-C2-Treg	PRG4	25	0	0
CD4-C2-Treg	RPS27A	25	6.38454e-126	2.13625e-124
CD4-C2-Treg	SLA	25	0	0
CD4-C2-Treg	TMIGD2	25	0	0
CD4-C2-Treg	LAPTM5	26	1.47231562460691e-321	1.32083509759199e-319
CD4-C2-Treg	FAM46C	26	0	0
CD4-C2-Treg	PTPRC	27	0	0
CD4-C2-Treg	RPL10	27	5.96288e-122	1.94307e-120
CD4-C2-Treg	ISG20	27	0	0
CD4-C2-Treg	AAK1	28	0	0
CD4-C2-Treg	UBE2E3	28	7.42065e-255	5.07163e-253
CD4-C2-Treg	TMSB4X	28	0	0
CD4-C2-Treg	DYNLL1	28	0	0
CD4-C2-Treg	SKAP1	28	0	0
CD4-C2-Treg	NDUFV2	28	0	0
CD4-C2-Treg	ICOS	29	0	0
CD4-C2-Treg	RPSA	29	1.90589e-118	5.99598e-117
CD4-C2-Treg	IL6ST	29	0	0
CD4-C2-Treg	FYN	29	0	0
CD4-C2-Treg	HERPUD1	29	0	0
CD4-C2-Treg	ULK2	29	0	0
CD4-C2-Treg	CCNI	30	1.40208e-191	7.0405e-190
CD4-C2-Treg	GZMK	30	0	0
CD4-C2-Treg	CTSC	30	0	0
CD4-C2-Treg	SIT1	31	0	0
CD4-C2-Treg	EIF3F	31	4.09824e-116	1.26453e-114
CD4-C2-Treg	SOCS3	31	0	0
CD4-C2-Treg	LBH	32	0	0
CD4-C2-Treg	PTPN13	32	0	0
CD4-C2-Treg	HLA-E	32	1.11414e-191	5.60298e-190
CD4-C2-Treg	ARPC1B	32	0	0
CD4-C2-Treg	RPL4	32	2.23441e-115	6.85667e-114
CD4-C2-Treg	SPATS2L	33	0	0
CD4-C2-Treg	PASK	33	0	0
CD4-C2-Treg	NPM1	33	5.04236e-153	2.04449e-151
CD4-C2-Treg	BTG2	34	1.74421e-185	8.43178e-184
CD4-C2-Treg	BTF3	34	1.35379e-186	6.58218e-185
CD4-C2-Treg	SAT1	34	0	0
CD4-C2-Treg	MAGEH1	34	0	0
CD4-C2-Treg	PRKCH	34	0	0
CD4-C2-Treg	BCL11B	34	0	0
CD4-C2-Treg	MIAT	34	0	0
CD4-C2-Treg	CCR5	35	0	0
CD4-C2-Treg	LEPROTL1	35	0	0
CD4-C2-Treg	C9orf16	35	0	0
CD4-C2-Treg	TSC22D1	35	0	0
CD4-C2-Treg	SUMO2	35	2.63979274572978e-320	2.35909428970153e-318
CD4-C2-Treg	JUNB	35	0	0
CD4-C2-Treg	TNFRSF18	36	0	0
CD4-C2-Treg	TNFRSF1B	36	0	0
CD4-C2-Treg	RPL23A	36	7.46176e-113	2.25082e-111
CD4-C2-Treg	EVI2B	36	7.58177e-180	3.54806e-178
CD4-C2-Treg	ITGB2	36	0	0
CD4-C2-Treg	TMEM173	37	0	0
CD4-C2-Treg	DUSP1	37	2.60165e-299	2.14853e-297
CD4-C2-Treg	IGBP1	37	1.72395e-112	5.16786e-111
CD4-C2-Treg	RGS10	37	0	0
CD4-C2-Treg	ABRACL	38	0	0
CD4-C2-Treg	RPL19	38	3.35683e-112	1.0027e-110
CD4-C2-Treg	PIK3IP1	38	4.0572e-295	3.28614e-293
CD4-C2-Treg	TNFRSF4	39	0	0
CD4-C2-Treg	CDKL2	39	0	0
CD4-C2-Treg	RPL26	39	9.50674e-112	2.82968e-110
CD4-C2-Treg	DDX5	39	0	0
CD4-C2-Treg	OAZ1	39	0	0
CD4-C2-Treg	GBP5	40	0	0
CD4-C2-Treg	NABP1	40	0	0
CD4-C2-Treg	LCP2	40	0	0
CD4-C2-Treg	EIF3H	40	4.53021e-119	1.43459e-117
CD4-C2-Treg	CD5	41	0	0
CD4-C2-Treg	DENND2D	42	0	0
CD4-C2-Treg	RPL13A	42	4.28341e-110	1.25174e-108
CD4-C2-Treg	TNFRSF25	43	0	0
CD4-C2-Treg	ETV7	43	0	0
CD4-C2-Treg	TSHR	43	7.72034e-191	3.87097e-189
CD4-C2-Treg	IGHM	43	1.99484154953322e-310	0
CD4-C2-Treg	CHST2	44	0	0
CD4-C2-Treg	HINT1	44	0	0
CD4-C2-Treg	CST7	44	0	0
CD4-C2-Treg	FAM118A	44	0	0
CD4-C2-Treg	RPS14	45	2.96517e-107	8.45249e-106
CD4-C2-Treg	RNF19A	45	0	0
CD4-C2-Treg	JAML	45	0	0
CD4-C2-Treg	GIMAP6	46	0	0
CD4-C2-Treg	EEF1D	46	1.02487e-104	2.86335e-103
CD4-C2-Treg	GADD45G	46	0	0
CD4-C2-Treg	S100A4	47	0	0
CD4-C2-Treg	ADTRP	47	0	0
CD4-C2-Treg	IL2RG	47	0	0
CD4-C2-Treg	NAP1L4	47	0	0
CD4-C2-Treg	NINJ2	47	0	0
CD4-C2-Treg	STAT1	48	0	0
CD4-C2-Treg	ARL4C	48	0	0
CD4-C2-Treg	RP11-455F5.5	48	4.15024e-229	2.5333e-227
CD4-C2-Treg	GPRIN3	49	0	0
CD4-C2-Treg	HLA-B	49	8.28986e-275	6.17961e-273
CD4-C2-Treg	PKM	49	0	0
CD4-C2-Treg	UBA52	49	4.64587e-101	1.25834e-99
CD4-C2-Treg	GBP2	50	0	0
CD4-C2-Treg	PRSS2	50	7.30072e-60	1.25569e-58
CD4-C2-Treg	STOM	50	0	0
CD4-C2-Treg	LINC01550	50	0	0
CD4-C2-Treg	RPL27	50	5.44049e-101	1.47238e-99
CD4-C2-Treg	ODF2L	51	2.70692e-251	1.81687e-249
CD4-C2-Treg	RPS6	51	9.9698e-101	2.69169e-99
CD4-C2-Treg	MAL	52	0	0
CD4-C2-Treg	ZAP70	52	0	0
CD4-C2-Treg	LEF1	52	0	0
CD4-C2-Treg	SMCO4	52	0	0
CD4-C2-Treg	HNRNPA1	52	3.22155e-162	1.37401e-160
CD4-C2-Treg	LGALS3	52	0	0
CD4-C2-Treg	NTRK3	52	1.07893e-83	2.47302e-82
CD4-C2-Treg	DNPH1	53	0	0
CD4-C2-Treg	NPDC1	53	0	0
CD4-C2-Treg	HOXB2	53	0	0
CD4-C2-Treg	RPS7	54	1.02656e-97	2.67922e-96
CD4-C2-Treg	BTN3A2	54	0	0
CD4-C2-Treg	RPS27	55	1.94889e-97	5.07464e-96
CD4-C2-Treg	CXCR5	55	5.74088e-263	4.02986e-261
CD4-C2-Treg	CYBA	55	1.34075e-236	8.45979e-235
CD4-C2-Treg	CTSS	56	1.55921e-233	9.7109e-232
CD4-C2-Treg	CHST12	56	9.65621e-228	5.88348e-226
CD4-C2-Treg	RTKN2	56	0	0
CD4-C2-Treg	RPL18A	56	2.70313e-97	7.01689e-96
CD4-C2-Treg	RAC2	56	0	0
CD4-C2-Treg	CMTM8	57	0	0
CD4-C2-Treg	RPL30	57	2.47115e-96	6.34141e-95
CD4-C2-Treg	ETS1	57	0	0
CD4-C2-Treg	TPM4	57	0	0
CD4-C2-Treg	RP11-803D5.4	58	0	0
CD4-C2-Treg	RPL9	58	2.47549e-95	6.29028e-94
CD4-C2-Treg	UBB	58	0	0
CD4-C2-Treg	ARL6IP5	59	2.15899e-225	1.29439e-223
CD4-C2-Treg	SUSD3	59	0	0
CD4-C2-Treg	RPL7A	59	1.63382e-94	4.10819e-93
CD4-C2-Treg	LINC01229	59	0	0
CD4-C2-Treg	HCST	59	0	0
CD4-C2-Treg	ITK	60	0	0
CD4-C2-Treg	BATF	60	0	0
CD4-C2-Treg	RPS9	60	2.82669e-94	7.07597e-93
CD4-C2-Treg	RGL4	60	0	0
CD4-C2-Treg	FBLN7	61	0	0
CD4-C2-Treg	RPL35A	61	4.05592e-92	9.96791e-91
CD4-C2-Treg	RARRES3	61	0	0
CD4-C2-Treg	YPEL3	61	7.87154e-132	2.75414e-130
CD4-C2-Treg	HIST1H2AC	62	2.42622e-259	1.69253e-257
CD4-C2-Treg	ITGB7	62	1.33545e-213	7.49942e-212
CD4-C2-Treg	ARPC3	62	0	0
CD4-C2-Treg	RPL11	63	2.14678e-91	5.24157e-90
CD4-C2-Treg	VOPP1	63	0	0
CD4-C2-Treg	DOK2	63	0	0
CD4-C2-Treg	LINC00861	63	0	0
CD4-C2-Treg	CCDC167	64	0	0
CD4-C2-Treg	RPS17	64	2.57266e-91	6.27685e-90
CD4-C2-Treg	ATP5G2	65	4.8444e-98	1.27025e-96
CD4-C2-Treg	DDX24	65	0	0
CD4-C2-Treg	IL2RB	65	0	0
CD4-C2-Treg	LAX1	66	0	0
CD4-C2-Treg	SUB1	66	0	0
CD4-C2-Treg	RPL8	66	1.35301e-90	3.28445e-89
CD4-C2-Treg	FRMD4B	67	0	0
CD4-C2-Treg	F2R	67	2.08536e-244	1.34864e-242
CD4-C2-Treg	RPL41	67	1.04818e-87	2.48889e-86
CD4-C2-Treg	NFIA	68	0	0
CD4-C2-Treg	NACA	68	2.46469e-86	5.76303e-85
CD4-C2-Treg	PFN1	68	0	0
CD4-C2-Treg	PLEKHF1	68	0	0
CD4-C2-Treg	GRAP2	69	0	0
CD4-C2-Treg	EPAS1	70	2.02943e-94	5.09535e-93
CD4-C2-Treg	IQGAP2	70	0	0
CD4-C2-Treg	HRH2	70	0	4.9118e-307
CD4-C2-Treg	PNRC1	70	3.67727e-118	1.15043e-116
CD4-C2-Treg	MYL12B	70	1.15118e-200	6.00433e-199
CD4-C2-Treg	SLAMF1	71	0	0
CD4-C2-Treg	TPR	71	0	0
CD4-C2-Treg	NDFIP2	71	0	0
CD4-C2-Treg	CTSA	71	0	0
CD4-C2-Treg	CAPZB	72	0	0
CD4-C2-Treg	HSPA8	72	0	0
CD4-C2-Treg	PPP1CA	73	0	0
CD4-C2-Treg	ZNF101	73	6.58688875938989e-310	5.6617e-308
CD4-C2-Treg	TMEM155	74	7.94126e-73	1.58986e-71
CD4-C2-Treg	SH3BGRL	74	0	0
[truncated: 6,955 more rows]

## Sheet: B-C1-Naïve
Cluster	Gene	Top	p.value	FDR
B-C1-Naïve	CD74	1	0	0
B-C1-Naïve	HLA-DRA	1	0	0
B-C1-Naïve	HLA-DRB1	1	0	0
B-C1-Naïve	HLA-DQB1	1	0	0
B-C1-Naïve	MS4A1	1	0	0
B-C1-Naïve	RNASE6	1	0	0
B-C1-Naïve	TCL1A	1	0	0
B-C1-Naïve	IGHD	1	0	0
B-C1-Naïve	IL4R	1	0	0
B-C1-Naïve	CD79A	1	0	0
B-C1-Naïve	IGLC2	1	0	0
B-C1-Naïve	VPREB3	1	0	0
B-C1-Naïve	PLAC8	2	0	0
B-C1-Naïve	MEF2C	2	0	0
B-C1-Naïve	HLA-DQA1	2	0	0
B-C1-Naïve	HLA-DPA1	2	0	0
B-C1-Naïve	HLA-DPB1	2	0	0
B-C1-Naïve	LINC00926	2	0	0
B-C1-Naïve	IGLC3	2	0	0
B-C1-Naïve	EEF1A1	3	0	0
B-C1-Naïve	MALAT1	3	0	0
B-C1-Naïve	CD79B	3	0	0
B-C1-Naïve	KLF2	3	0	0
B-C1-Naïve	TXNIP	4	0	0
B-C1-Naïve	CXCR4	4	0	0
B-C1-Naïve	ARPC3	4	0	0
B-C1-Naïve	RPLP0	4	0	0
B-C1-Naïve	FCER2	4	0	0
B-C1-Naïve	ACTB	5	0	0
B-C1-Naïve	TSC22D3	5	0	0
B-C1-Naïve	EIF3E	5	1.49999e-290	1.02517e-288
B-C1-Naïve	CD72	5	0	0
B-C1-Naïve	HVCN1	5	0	0
B-C1-Naïve	KCNG1	5	0	0
B-C1-Naïve	CD22	5	0	0
B-C1-Naïve	CD37	5	0	0
B-C1-Naïve	SELL	6	0	0
B-C1-Naïve	BANK1	6	0	0
B-C1-Naïve	MARCH1	6	0	0
B-C1-Naïve	PLPP5	6	0	0
B-C1-Naïve	PSME2	6	9.69832e-207	5.08204e-205
B-C1-Naïve	LAPTM5	7	0	0
B-C1-Naïve	TMSB10	7	0	0
B-C1-Naïve	ACTG1	7	6.82075e-275	4.51509e-273
B-C1-Naïve	CD52	8	0	0
B-C1-Naïve	CD24	8	0	0
B-C1-Naïve	RPS12	8	0	0
B-C1-Naïve	RP11-164H13.1	8	0	0
B-C1-Naïve	RPL13	8	0	0
B-C1-Naïve	RPL15	9	0	0
B-C1-Naïve	RPSA	9	0	0
B-C1-Naïve	RPL34	9	0	0
B-C1-Naïve	GAPT	9	0	0
B-C1-Naïve	DUSP1	9	0	0
B-C1-Naïve	FAM65B	9	0	0
B-C1-Naïve	CD19	9	0	0
B-C1-Naïve	RP11-231C14.7	9	0	0
B-C1-Naïve	JUN	10	3.88939e-117	1.31312e-115
B-C1-Naïve	FCMR	10	0	0
B-C1-Naïve	LY86	10	0	0
B-C1-Naïve	HLA-DMB	10	0	0
B-C1-Naïve	TMSB4X	10	1.3647e-207	7.19598e-206
B-C1-Naïve	RPS2	10	0	0
B-C1-Naïve	HLA-DOB	11	0	0
B-C1-Naïve	HLA-DMA	11	0	0
B-C1-Naïve	RPL10	11	0	0
B-C1-Naïve	HHEX	11	0	0
B-C1-Naïve	JUNB	11	8.3232e-107	2.60876e-105
B-C1-Naïve	RPL32	12	0	0
B-C1-Naïve	ABRACL	12	6.68683e-265	4.25909e-263
B-C1-Naïve	BLNK	12	0	0
B-C1-Naïve	GAPDH	12	1.69692e-146	6.8804e-145
B-C1-Naïve	ARHGDIB	12	3.07544e-202	1.58204e-200
B-C1-Naïve	IGLL5	12	8.78859e-229	4.94362e-227
B-C1-Naïve	EEF1B2	13	0	0
B-C1-Naïve	PDLIM1	13	0	0
B-C1-Naïve	MYL12A	13	2.33086e-249	1.40998e-247
B-C1-Naïve	RPL13A	13	0	0
B-C1-Naïve	RFTN1	14	0	0
B-C1-Naïve	TLR10	14	0	0
B-C1-Naïve	BTG1	14	0	0
B-C1-Naïve	IGHM	14	0	0
B-C1-Naïve	EVI2B	14	0	0
B-C1-Naïve	LAIR1	14	8.78278e-264	5.5521e-262
B-C1-Naïve	RPL3	14	0	0
B-C1-Naïve	FCRLA	15	0	0
B-C1-Naïve	RPL9	15	0	0
B-C1-Naïve	YBX3	15	0	0
B-C1-Naïve	RPLP1	15	0	0
B-C1-Naïve	MT-CO1	15	0	0
B-C1-Naïve	GNB2L1	16	0	0
B-C1-Naïve	HSP90AB1	16	0	0
B-C1-Naïve	RPLP2	16	0	0
B-C1-Naïve	SWAP70	16	0	0
B-C1-Naïve	APLP2	16	0	0
B-C1-Naïve	RPL5	17	0	0
B-C1-Naïve	BASP1	17	0	0
B-C1-Naïve	PHACTR1	17	0	0
B-C1-Naïve	RPS29	17	0	0
B-C1-Naïve	RPS5	17	0	0
B-C1-Naïve	ENO1	18	1.8499e-116	6.19589e-115
B-C1-Naïve	RPS27	18	0	0
B-C1-Naïve	RPL10A	18	0	0
B-C1-Naïve	BTK	18	0	0
B-C1-Naïve	NEIL1	18	0	0
B-C1-Naïve	IGLC7	18	1.5043e-108	4.7862e-107
B-C1-Naïve	TNFRSF13C	18	0	0
B-C1-Naïve	CHI3L2	19	0	0
B-C1-Naïve	IFT57	19	0	0
B-C1-Naïve	SNX3	19	0	0
B-C1-Naïve	ZBTB16	19	4.48737e-221	2.47459e-219
B-C1-Naïve	HSPA8	19	3.04552e-115	1.01e-113
B-C1-Naïve	CLEC2D	19	8.15631e-208	4.30751e-206
B-C1-Naïve	GBP1	20	3.98108e-248	2.39533e-246
B-C1-Naïve	CCR6	20	0	0
B-C1-Naïve	STAG3	20	0	0
B-C1-Naïve	RP11-693J15.5	20	0	0
B-C1-Naïve	FOS	20	7.94395e-170	3.61707e-168
B-C1-Naïve	ARHGAP24	21	0	0
B-C1-Naïve	STX7	21	0	0
B-C1-Naïve	NCF1	21	0	0
B-C1-Naïve	SARAF	21	3.21775e-219	1.76578e-217
B-C1-Naïve	RPL7	21	0	0
B-C1-Naïve	PFN1	21	1.03167e-111	3.35857e-110
B-C1-Naïve	CD40	21	0	0
B-C1-Naïve	CR2	22	0	0
B-C1-Naïve	CD200	22	0	0
B-C1-Naïve	RPS4X	22	0	0
B-C1-Naïve	RPS6	22	0	0
B-C1-Naïve	METTL7A	22	0	0
B-C1-Naïve	RPL41	22	0	0
B-C1-Naïve	RPL18A	22	0	0
B-C1-Naïve	MT-ND3	22	0	0
B-C1-Naïve	FCRL1	23	0	0
B-C1-Naïve	ZFP36L2	23	8.39323e-124	2.96437e-122
B-C1-Naïve	RPS18	23	0	0
B-C1-Naïve	BCL7A	23	0	0
B-C1-Naïve	B2M	23	5.03116e-217	2.74749e-215
B-C1-Naïve	SPIB	23	0	0
B-C1-Naïve	RPL11	24	0	0
B-C1-Naïve	STAT1	24	6.73933e-160	2.93378e-158
B-C1-Naïve	CAMK2D	24	0	0
B-C1-Naïve	RALGPS2	25	0	0
B-C1-Naïve	SMIM14	25	0	0
B-C1-Naïve	CD180	25	0	0
B-C1-Naïve	RPL39	25	0	0
B-C1-Naïve	PSME1	25	1.26850020592496e-317	9.39359171616163e-316
B-C1-Naïve	CTSH	25	0	0
B-C1-Naïve	SKAP1	25	2.31714e-156	9.92043e-155
B-C1-Naïve	IGLC6	25	3.10139e-67	6.87488e-66
B-C1-Naïve	RPS3A	26	0	0
B-C1-Naïve	ADAM28	26	0	0
B-C1-Naïve	LYN	26	0	0
B-C1-Naïve	CYBA	26	0	0
B-C1-Naïve	FXYD5	26	1.97775e-205	1.03155e-203
B-C1-Naïve	MT-CO3	26	0	0
B-C1-Naïve	PNRC1	27	7.92717e-145	3.17596e-143
B-C1-Naïve	TSPAN13	27	0	0
B-C1-Naïve	RPL35	27	0	0
B-C1-Naïve	CD69	27	0	0
B-C1-Naïve	RPL4	27	4.65227e-171	2.12692e-169
B-C1-Naïve	IRF8	27	0	0
B-C1-Naïve	FAM129C	27	0	0
B-C1-Naïve	FOSB	27	4.58246e-181	2.16856e-179
B-C1-Naïve	RPS23	28	0	0
B-C1-Naïve	ABCB4	28	0	0
B-C1-Naïve	GCNT1	28	8.73331e-265	5.55208e-263
B-C1-Naïve	RPL12	28	0	0
B-C1-Naïve	FTH1	28	0	0
B-C1-Naïve	LBH	29	2.67022e-282	1.79941e-280
B-C1-Naïve	BCL11A	29	0	0
B-C1-Naïve	RPL31	29	0	0
B-C1-Naïve	DBI	29	0	0
B-C1-Naïve	BLK	29	0	0
B-C1-Naïve	HNRNPA1	29	1.88942e-160	8.25707e-159
B-C1-Naïve	RPS8	30	0	0
B-C1-Naïve	BTF3	30	3.31007e-157	1.42987e-155
B-C1-Naïve	C16orf74	30	0	0
B-C1-Naïve	RPS19	30	0	0
B-C1-Naïve	POU2F2	30	0	0
B-C1-Naïve	RPS27A	31	0	0
B-C1-Naïve	HLA-E	31	0	0
B-C1-Naïve	KLF6	31	4.83367e-46	8.34781e-45
B-C1-Naïve	RPS24	31	0	0
B-C1-Naïve	NPM1	32	3.56518e-156	1.52443e-154
B-C1-Naïve	HLA-DRB5	32	0	0
B-C1-Naïve	PNISR	32	8.54506e-243	5.01598e-241
B-C1-Naïve	FAM26F	32	0	0
B-C1-Naïve	SLC25A5	32	5.29749e-133	1.98106e-131
B-C1-Naïve	FAU	32	0	0
B-C1-Naïve	LAT2	33	0	0
B-C1-Naïve	PAX5	33	0	0
B-C1-Naïve	CFL1	33	2.46308e-128	8.89505e-127
B-C1-Naïve	RPL18	33	0	0
B-C1-Naïve	TRAF3IP3	34	1.33352e-209	7.08703e-208
B-C1-Naïve	PSMB9	34	0	0
B-C1-Naïve	TMEM123	34	2.38338e-170	1.08815e-168
B-C1-Naïve	ISG20	34	0	0
B-C1-Naïve	ANKRD44	35	7.20166e-178	3.3655e-176
B-C1-Naïve	TMEM154	35	0	0
B-C1-Naïve	LTB	35	0	0
B-C1-Naïve	RBM3	35	3.07065e-83	7.97092e-82
B-C1-Naïve	RPL30	35	0	0
B-C1-Naïve	P2RY10	36	6.9502e-190	3.4287e-188
B-C1-Naïve	RPL8	36	0	0
B-C1-Naïve	RPL7A	36	0	0
B-C1-Naïve	MACROD2	36	0	0
B-C1-Naïve	IFITM2	37	0	0
B-C1-Naïve	RPS13	37	0	0
B-C1-Naïve	LDHA	37	2.49985e-80	6.26712e-79
B-C1-Naïve	IL21R	37	3.66666e-135	1.39127e-133
B-C1-Naïve	ACAP1	37	6.1447e-245	3.65149e-243
B-C1-Naïve	MT-CO2	37	0	0
B-C1-Naïve	MT-ND4	37	0	0
B-C1-Naïve	SPRY1	38	8.15417e-223	4.51144e-221
B-C1-Naïve	SNX2	38	0	0
B-C1-Naïve	EVL	38	1.37177e-227	7.66508e-226
B-C1-Naïve	CORO1A	38	0	0
B-C1-Naïve	RPL6	39	6.03986e-304	4.2934e-302
B-C1-Naïve	SNX22	39	0	0
B-C1-Naïve	RPL23A	39	0	0
B-C1-Naïve	MT-ND2	39	0	0
B-C1-Naïve	CYBB	40	0	0
B-C1-Naïve	RPS3	40	0	0
B-C1-Naïve	PCDH9	40	2.43019e-282	1.64094e-280
B-C1-Naïve	RPL28	40	0	0
B-C1-Naïve	AC079767.4	41	0	0
B-C1-Naïve	RPS25	41	0	0
B-C1-Naïve	RPL26	41	0	0
B-C1-Naïve	FCRL2	42	0	0
B-C1-Naïve	RPS7	42	0	0
B-C1-Naïve	SEC62	42	0	0
B-C1-Naïve	RPL35A	42	0	0
B-C1-Naïve	LINC01013	42	7.56791e-208	4.00303e-206
B-C1-Naïve	PKIG	42	0	0
B-C1-Naïve	EEF2	42	0	0
B-C1-Naïve	S1PR1	43	6.48869e-185	3.13223e-183
B-C1-Naïve	SP140	43	0	0
B-C1-Naïve	BACH2	43	0	0
B-C1-Naïve	CLEC2B	43	2.8702e-116	9.59411e-115
B-C1-Naïve	RPL21	43	0	0
B-C1-Naïve	RSRP1	44	2.07856e-74	4.97054e-73
B-C1-Naïve	UBE2L6	44	6.42567e-289	4.38272e-287
B-C1-Naïve	ADD3	44	2.80288e-63	5.93963e-62
B-C1-Naïve	RPS14	45	0	0
B-C1-Naïve	DDX17	45	5.67664e-92	1.59924e-90
B-C1-Naïve	GBP4	46	0	0
B-C1-Naïve	HIST1H1C	46	0	0
B-C1-Naïve	RPL27A	46	0	0
B-C1-Naïve	LYL1	46	0	0
B-C1-Naïve	RP5-887A10.1	47	7.47694e-177	3.48448e-175
B-C1-Naïve	FCRL5	47	0	0
B-C1-Naïve	GYPC	47	6.25906e-210	3.33164e-208
B-C1-Naïve	PPM1K	47	0	0
B-C1-Naïve	GDI2	47	0	0
B-C1-Naïve	BLOC1S2	47	0	0
B-C1-Naïve	H1FX	48	2.62849e-58	5.34486e-57
B-C1-Naïve	CD83	48	0	0
B-C1-Naïve	EIF3F	48	4.02948e-131	1.47897e-129
B-C1-Naïve	TCF4	48	0	0
B-C1-Naïve	RCSD1	49	0	0
B-C1-Naïve	EAF2	49	0	0
B-C1-Naïve	CLIC1	49	0	0
B-C1-Naïve	NT5E	49	1.17762e-265	7.52918e-264
B-C1-Naïve	PKM	49	1.17296e-69	2.6722e-68
B-C1-Naïve	GNG7	49	0	0
B-C1-Naïve	TUBB	50	1.41967e-70	3.26515e-69
B-C1-Naïve	CYB561A3	50	0	0
B-C1-Naïve	ITM2B	50	1.37939e-120	4.77177e-119
B-C1-Naïve	RPL14	51	0	0
B-C1-Naïve	RPL36	51	0	0
B-C1-Naïve	RHOH	52	0	0
B-C1-Naïve	ATM	52	1.07895e-187	5.2687e-186
B-C1-Naïve	RPL27	52	0	0
B-C1-Naïve	RPS11	52	0	0
B-C1-Naïve	GBP2	53	3.77465e-116	1.26049e-114
B-C1-Naïve	TTC21A	53	4.12419e-132	1.5304e-130
B-C1-Naïve	ZNF318	53	0	0
B-C1-Naïve	RPS28	53	0	0
B-C1-Naïve	SP100	54	0	0
B-C1-Naïve	MBD4	54	0	0
B-C1-Naïve	CCSER1	54	0	0
B-C1-Naïve	PLEKHA2	54	0	0
B-C1-Naïve	NACA	54	3.64655e-226	2.03422e-224
B-C1-Naïve	RPL38	54	0	0
B-C1-Naïve	TRAF5	55	1.1159e-284	7.56521e-283
B-C1-Naïve	RPL29	55	0	0
B-C1-Naïve	BTLA	55	0	0
B-C1-Naïve	PARP14	55	0	0
B-C1-Naïve	SLAMF6	56	3.40821e-182	1.62658e-180
B-C1-Naïve	RPS10	56	0	0
B-C1-Naïve	FAM126A	56	0	0
B-C1-Naïve	SH3BP2	57	5.00183e-151	2.08064e-149
B-C1-Naïve	PPP1R15A	57	5.82043e-48	1.0349e-46
B-C1-Naïve	C1orf228	58	1.62505e-118	5.54195e-117
B-C1-Naïve	CTSS	58	0	0
B-C1-Naïve	STAP1	58	0	0
B-C1-Naïve	RP13-188A5.1	58	2.10588e-175	9.76006e-174
B-C1-Naïve	CYSLTR1	58	0	0
B-C1-Naïve	TPI1	58	2.30354e-62	4.854e-61
B-C1-Naïve	RPS17	58	0	0
B-C1-Naïve	RPL19	58	0	0
B-C1-Naïve	CCDC191	59	4.44392e-81	1.12412e-79
B-C1-Naïve	RPS9	59	0	0
B-C1-Naïve	TNRC6B	59	3.24934e-131	1.19654e-129
B-C1-Naïve	RP11-428G5.5	60	1.17568e-269	7.66216e-268
B-C1-Naïve	RPS15A	60	0	0
B-C1-Naïve	SIAH2	61	3.38817e-193	1.68877e-191
B-C1-Naïve	IL6	61	6.88173e-251	4.18543e-249
B-C1-Naïve	WARS	61	3.00928e-229	1.69841e-227
B-C1-Naïve	YBX1	62	3.26456e-120	1.12586e-118
B-C1-Naïve	REL	62	0	0
B-C1-Naïve	N4BP2L2	62	1.5898e-81	4.03667e-80
B-C1-Naïve	S1PR4	62	3.10051e-86	8.27803e-85
B-C1-Naïve	GLTSCR2	62	0	0
B-C1-Naïve	RPL37A	63	0	0
B-C1-Naïve	GPSM3	63	2.26747e-257	1.41482e-255
B-C1-Naïve	CDCA7L	63	0	0
B-C1-Naïve	ACSM3	63	1.13307e-153	4.79618e-152
B-C1-Naïve	DPEP2	63	1.08049e-82	2.78546e-81
B-C1-Naïve	ATP6V0A1	63	0	0
B-C1-Naïve	H3F3B	63	2.33244e-26	2.75655e-25
B-C1-Naïve	HMCES	64	1.91583e-84	5.05102e-83
B-C1-Naïve	ARPC1B	64	1.6585e-113	5.45719e-112
B-C1-Naïve	SYPL1	64	0	0
B-C1-Naïve	MTSS1	64	0	0
B-C1-Naïve	RP11-297B17.3	64	4.91809e-256	3.04614e-254
B-C1-Naïve	ALOX5	64	0	0
B-C1-Naïve	MARCKSL1	65	0	0
B-C1-Naïve	CD48	65	0	0
B-C1-Naïve	FCGR2B	65	0	0
B-C1-Naïve	TUBA1A	65	4.86186e-38	7.35918e-37
B-C1-Naïve	VPS37B	65	1.24489879804959e-311	9.04000433221492e-310
B-C1-Naïve	VAV3-AS1	66	1.98294e-246	1.18253e-244
B-C1-Naïve	HS3ST1	66	3.56544e-202	1.83131e-200
B-C1-Naïve	RP11-796E2.4	66	0	0
B-C1-Naïve	RAN	66	8.02678e-72	1.87036e-70
B-C1-Naïve	RPS21	66	0	0
B-C1-Naïve	CNR2	67	0	0
B-C1-Naïve	SYTL1	67	0	0
B-C1-Naïve	HLA-DOA	67	0	0
B-C1-Naïve	SMCHD1	67	1.0961e-137	4.2208e-136
B-C1-Naïve	MDM4	68	0	0
B-C1-Naïve	SATB1	68	3.63759e-80	9.10586e-79
B-C1-Naïve	LINC01588	68	7.77213e-131	2.84646e-129
B-C1-Naïve	PRKCB	68	0	0
B-C1-Naïve	MPHOSPH8	69	4.8953e-51	9.06276e-50
B-C1-Naïve	SNX29	69	0	0
B-C1-Naïve	RAC2	69	0	0
B-C1-Naïve	SPI1	70	0	0
B-C1-Naïve	POMP	70	7.29457e-162	3.21706e-160
B-C1-Naïve	ANXA6	71	0	0
B-C1-Naïve	SYK	71	0	0
B-C1-Naïve	LDHB	71	2.16349e-54	4.18466e-53
B-C1-Naïve	SRSF5	71	4.74093e-57	9.46333e-56
B-C1-Naïve	CD53	72	0	0
B-C1-Naïve	POLD4	72	0	0
B-C1-Naïve	UCP2	72	0	0
B-C1-Naïve	KIAA0125	72	0	0
B-C1-Naïve	CD1C	73	0	0
B-C1-Naïve	CLK1	73	8.16056e-34	1.14711e-32
B-C1-Naïve	P2RY14	73	1.36729e-186	6.63824e-185
B-C1-Naïve	RPS16	73	0	0
B-C1-Naïve	FAM177B	74	1.94101e-251	1.18265e-249
B-C1-Naïve	HMGB2	74	1.9162e-23	2.10513e-22
B-C1-Naïve	SKAP2	74	0	0
B-C1-Naïve	PLEKHF2	74	0	0
B-C1-Naïve	PHF21A	74	5.41092e-241	3.15971e-239
B-C1-Naïve	TPT1	74	4.48114e-216	2.43528e-214
B-C1-Naïve	GGA2	74	0	0
B-C1-Naïve	PIK3IP1	74	4.17321e-147	1.69617e-145
B-C1-Naïve	EIF3D	74	6.36237e-111	2.06725e-109
B-C1-Naïve	PRDX1	75	9.84091e-99	2.91884e-97
B-C1-Naïve	SLAMF1	75	1.73866e-268	1.12876e-266
B-C1-Naïve	C1orf220	75	1.59387e-246	9.52199e-245
B-C1-Naïve	EIF3H	75	2.1881e-110	7.07543e-109
B-C1-Naïve	FGD2	76	0	0
B-C1-Naïve	ORAI2	76	0	0
B-C1-Naïve	ERP29	76	0	0
B-C1-Naïve	TRIM38	77	0	0
B-C1-Naïve	C11orf31	77	0	0
B-C1-Naïve	AFF3	78	0	0
B-C1-Naïve	SEL1L3	78	0	0
B-C1-Naïve	CCNI	78	3.69163e-109	1.17901e-107
B-C1-Naïve	SLC38A11	79	2.1872e-158	9.47245e-157
B-C1-Naïve	YPEL3	79	8.01383e-45	1.35756e-43
B-C1-Naïve	DDX5	79	2.67016e-22	2.8498e-21
B-C1-Naïve	PFDN5	80	0	0
B-C1-Naïve	TYMP	80	1.9287e-273	1.27174e-271
B-C1-Naïve	LRRC16A	81	7.17447e-57	1.4287e-55
B-C1-Naïve	HLA-DQA2	81	0	0
B-C1-Naïve	SLC25A6	81	2.75462e-168	1.2475e-166
B-C1-Naïve	LY6E	81	0	0
B-C1-Naïve	RPS15	81	0	0
B-C1-Naïve	ACP5	81	0	0
B-C1-Naïve	EIF3L	81	4.64026e-121	1.61185e-119
B-C1-Naïve	LRRK2	82	1.39593e-302	9.88122e-301
B-C1-Naïve	SCPEP1	82	0	0
B-C1-Naïve	SYNGR2	82	0	0
B-C1-Naïve	C1orf162	83	0	0
B-C1-Naïve	TPD52	83	0	0
B-C1-Naïve	EEF1D	83	1.33929e-244	7.91688e-243
B-C1-Naïve	SLC2A3	83	4.97576e-100	1.49025e-98
B-C1-Naïve	ALDOA	83	1.48192e-73	3.51384e-72
B-C1-Naïve	LILRB1	83	0	0
B-C1-Naïve	H3F3A	84	0	0
B-C1-Naïve	FOXP1	84	0	0
B-C1-Naïve	PGK1	84	3.765e-56	7.41858e-55
B-C1-Naïve	RGS2	85	5.96087e-20	5.9229e-19
B-C1-Naïve	SH3BGRL	85	0	0
B-C1-Naïve	PABPC1	85	1.3196e-186	6.41596e-185
B-C1-Naïve	P2RX5	85	0	0
B-C1-Naïve	MT-CYB	85	0	0
B-C1-Naïve	PTPRC	86	7.38421e-54	1.4193e-52
B-C1-Naïve	ACTR3	86	2.43382e-144	9.70473e-143
B-C1-Naïve	MT-ATP6	86	0	0
B-C1-Naïve	TRIB2	87	3.39109e-84	8.92651e-83
B-C1-Naïve	PSMA2	87	7.13116e-93	2.02937e-91
B-C1-Naïve	ZCCHC7	87	0	0
B-C1-Naïve	OAZ1	87	0	0
B-C1-Naïve	MIR181A1HG	88	3.6081e-64	7.73846e-63
B-C1-Naïve	POU2AF1	88	0	0
B-C1-Naïve	COTL1	88	7.01e-211	3.74319e-209
B-C1-Naïve	COL19A1	89	0	0
B-C1-Naïve	SUMO2	89	6.07584e-104	1.86278e-102
B-C1-Naïve	CAPG	90	0	0
B-C1-Naïve	IMPDH2	90	7.08975e-273	4.65657e-271
B-C1-Naïve	EBF1	90	0	0
B-C1-Naïve	ATP6V1G1	90	0	0
B-C1-Naïve	RP5-1028K7.2	90	3.14279e-62	6.61006e-61
B-C1-Naïve	ICAM2	90	7.0899e-57	1.4127e-55
B-C1-Naïve	PNOC	91	0	0
B-C1-Naïve	ARID5B	91	7.37829e-109	2.34975e-107
B-C1-Naïve	PPA1	91	1.79492e-45	3.06529e-44
B-C1-Naïve	SCIMP	91	0	0
B-C1-Naïve	FCRL3	92	0	0
B-C1-Naïve	TOMM7	92	5.65031e-133	2.11066e-131
B-C1-Naïve	EBLN3	92	0	0
B-C1-Naïve	STRBP	92	0	0
B-C1-Naïve	PIK3AP1	92	0	0
B-C1-Naïve	RASGRP2	93	0	0
B-C1-Naïve	BIRC3	93	0	0
B-C1-Naïve	RP11-16E12.2	93	2.3704e-85	6.2839e-84
B-C1-Naïve	GABPB1	93	2.62021e-19	2.54866e-18
B-C1-Naïve	DGKD	94	0	0
B-C1-Naïve	NKTR	94	8.33103e-29	1.04429e-27
B-C1-Naïve	CAMK1D	94	0	0
B-C1-Naïve	YPEL2	94	2.53657e-40	4.01066e-39
B-C1-Naïve	RHOB	95	3.37726e-141	1.33092e-139
B-C1-Naïve	CXXC5	95	0	0
B-C1-Naïve	HNRNPF	95	9.57458e-90	2.64214e-88
B-C1-Naïve	GLIPR1	95	2.3395e-266	1.49861e-264
B-C1-Naïve	PLCG2	95	0	0
B-C1-Naïve	ADK	96	0	0
B-C1-Naïve	PTPN6	96	0	0
B-C1-Naïve	TUBA1B	96	0	0
B-C1-Naïve	KIAA0226L	97	0	0
B-C1-Naïve	PTMA	98	0	0
B-C1-Naïve	UNC93B1	98	0	0
B-C1-Naïve	SORL1	98	7.572e-139	2.93254e-137
B-C1-Naïve	C12orf42	98	1.53189e-167	6.90045e-166
B-C1-Naïve	UBB	98	0	0
B-C1-Naïve	IKZF3	98	1.11021077249975e-315	8.1497694454789e-314
B-C1-Naïve	SAT1	99	1.22314888578791e-311	8.90124806862729e-310
B-C1-Naïve	WDFY4	99	0	0
B-C1-Naïve	TMEM19	99	0	0
B-C1-Naïve	PSMA4	99	4.23204e-74	1.00702e-72
B-C1-Naïve	FTL	99	0	0
B-C1-Naïve	LNPEP	100	2.35179e-167	1.05655e-165
B-C1-Naïve	IFNGR1	100	0	0
B-C1-Naïve	PPIA	100	3.77579e-80	9.4448e-79
B-C1-Naïve	ARL11	100	0	0
B-C1-Naïve	RRBP1	100	1.5779e-52	2.98181e-51

## Sheet: B-C2-Naïve
Cluster	Gene	Top	p.value	FDR
B-C2-Naïve	IGKC	1	0	0
B-C2-Naïve	HLA-DRA	1	0	0
B-C2-Naïve	HLA-DRB1	1	0	0
B-C2-Naïve	HLA-DQA1	1	0	0
B-C2-Naïve	ACTB	1	0	0
B-C2-Naïve	RNASE6	1	0	0
B-C2-Naïve	TCL1A	1	0	0
B-C2-Naïve	IGHD	1	0	0
B-C2-Naïve	VPREB3	1	0	0
B-C2-Naïve	PLAC8	2	0	0
B-C2-Naïve	MEF2C	2	0	0
B-C2-Naïve	CD74	2	0	0
B-C2-Naïve	HLA-DQB1	2	0	0
B-C2-Naïve	HLA-DPA1	2	0	0
B-C2-Naïve	MS4A1	2	0	0
B-C2-Naïve	ARPC3	2	0	0
B-C2-Naïve	ACTG1	2	0	0
B-C2-Naïve	CD37	2	0	0
B-C2-Naïve	TXNIP	3	0	0
B-C2-Naïve	HVCN1	3	0	0
B-C2-Naïve	RPLP0	3	0	0
B-C2-Naïve	CD79B	3	0	0
B-C2-Naïve	FCER2	3	0	0
B-C2-Naïve	CD79A	3	0	0
B-C2-Naïve	CD52	4	0	0
B-C2-Naïve	SELL	4	0	0
B-C2-Naïve	EEF1A1	4	0	0
B-C2-Naïve	CD72	4	0	0
B-C2-Naïve	PSME2	4	0	0
B-C2-Naïve	CD22	4	0	0
B-C2-Naïve	LAPTM5	5	0	0
B-C2-Naïve	BANK1	5	0	0
B-C2-Naïve	HLA-DPB1	5	0	0
B-C2-Naïve	RPL13	5	0	0
B-C2-Naïve	RPSA	6	0	0
B-C2-Naïve	RPL34	6	0	0
B-C2-Naïve	HSP90AB1	6	0	0
B-C2-Naïve	ABRACL	6	0	0
B-C2-Naïve	EIF3E	6	0	0
B-C2-Naïve	PDLIM1	6	0	0
B-C2-Naïve	CD19	6	0	0
B-C2-Naïve	TMSB10	7	0	0
B-C2-Naïve	CD24	7	0	0
B-C2-Naïve	GAPDH	7	0	0
B-C2-Naïve	CHI3L2	8	0	0
B-C2-Naïve	LY86	8	0	0
B-C2-Naïve	RPS12	8	0	0
B-C2-Naïve	IFITM2	8	0	0
B-C2-Naïve	HSPA8	8	0	0
B-C2-Naïve	IL4R	8	0	0
B-C2-Naïve	CR2	9	0	0
B-C2-Naïve	RPL32	9	0	0
B-C2-Naïve	RPL15	9	0	0
B-C2-Naïve	TLR10	9	0	0
B-C2-Naïve	LINC00926	9	0	0
B-C2-Naïve	RPS2	9	0	0
B-C2-Naïve	RP11-231C14.7	9	0	0
B-C2-Naïve	ENO1	10	0	0
B-C2-Naïve	RPL9	10	0	0
B-C2-Naïve	HLA-DMB	10	0	0
B-C2-Naïve	TMSB4X	10	1.03338e-301	7.43986e-300
B-C2-Naïve	IGKV1-12	11	7.95426e-157	3.40547e-155
B-C2-Naïve	EEF1B2	11	0	0
B-C2-Naïve	BASP1	11	0	0
B-C2-Naïve	HLA-DMA	11	0	0
B-C2-Naïve	BLNK	11	0	0
B-C2-Naïve	RP11-164H13.1	11	0	0
B-C2-Naïve	RPL13A	11	0	0
B-C2-Naïve	RFTN1	12	0	0
B-C2-Naïve	RPLP2	12	0	0
B-C2-Naïve	HHEX	12	0	0
B-C2-Naïve	PFN1	12	0	0
B-C2-Naïve	GAPT	13	0	0
B-C2-Naïve	RPL41	13	0	0
B-C2-Naïve	CORO1A	13	0	0
B-C2-Naïve	MYL12A	13	6.131e-284	4.18174e-282
B-C2-Naïve	RPS5	13	0	0
B-C2-Naïve	FCRLA	14	0	0
B-C2-Naïve	MARCH1	14	0	0
B-C2-Naïve	PHACTR1	14	0	0
B-C2-Naïve	PLPP5	14	0	0
B-C2-Naïve	ARHGDIB	14	1.58447e-217	8.65269e-216
B-C2-Naïve	TNFRSF13C	14	0	0
B-C2-Naïve	HLA-DOB	15	0	0
B-C2-Naïve	LDHA	15	0	0
B-C2-Naïve	FCMR	16	0	0
B-C2-Naïve	LTB	16	0	0
B-C2-Naïve	CCR6	16	0	0
B-C2-Naïve	PSME1	16	0	0
B-C2-Naïve	IGHM	16	0	0
B-C2-Naïve	CD40	16	0	0
B-C2-Naïve	SWAP70	17	0	0
B-C2-Naïve	HNRNPA1	17	6.31678e-307	4.60687e-305
B-C2-Naïve	NEIL1	17	0	0
B-C2-Naïve	RPL18A	17	0	0
B-C2-Naïve	GBP4	18	0	0
B-C2-Naïve	RPL10A	18	0	0
B-C2-Naïve	STAG3	18	0	0
B-C2-Naïve	BTK	18	0	0
B-C2-Naïve	B2M	18	5.33641e-220	2.94762e-218
B-C2-Naïve	EVI2B	18	0	0
B-C2-Naïve	SPIB	18	0	0
B-C2-Naïve	GBP1	19	0	0
B-C2-Naïve	RPL5	19	0	0
B-C2-Naïve	LYN	19	0	0
B-C2-Naïve	CFL1	19	0	0
B-C2-Naïve	RPL4	19	0	0
B-C2-Naïve	RPS19	19	0	0
B-C2-Naïve	NPM1	20	1.52102e-272	9.89365e-271
B-C2-Naïve	CD83	20	0	0
B-C2-Naïve	NCF1	20	0	0
B-C2-Naïve	RPS29	20	0	0
B-C2-Naïve	RPLP1	20	0	0
B-C2-Naïve	CTSH	20	0	0
B-C2-Naïve	FAM65B	21	0	0
B-C2-Naïve	POMP	21	0	0
B-C2-Naïve	KCNG1	21	2.03198e-232	1.17437e-230
B-C2-Naïve	RPL3	21	0	0
B-C2-Naïve	ARHGAP24	22	0	0
B-C2-Naïve	RPS23	22	0	0
B-C2-Naïve	RPL39	22	0	0
B-C2-Naïve	MALAT1	22	0	0
B-C2-Naïve	TMEM123	22	1.39487e-232	8.10325e-231
B-C2-Naïve	CYBA	22	0	0
B-C2-Naïve	MARCKSL1	23	0	0
B-C2-Naïve	RALGPS2	23	0	0
B-C2-Naïve	GNB2L1	23	0	0
B-C2-Naïve	HLA-E	23	0	0
B-C2-Naïve	RPL35	23	0	0
B-C2-Naïve	LAIR1	23	3.70214e-238	2.18077e-236
B-C2-Naïve	RPL11	24	0	0
B-C2-Naïve	YBX1	24	0	0
B-C2-Naïve	CD180	24	0	0
B-C2-Naïve	RPS27	25	0	0
B-C2-Naïve	BTF3	25	3.09256e-202	1.5836e-200
B-C2-Naïve	RPL10	25	0	0
B-C2-Naïve	C11orf31	25	0	0
B-C2-Naïve	RAN	25	2.86859e-274	1.88043e-272
B-C2-Naïve	IRF8	25	0	0
B-C2-Naïve	SMIM14	26	0	0
B-C2-Naïve	TSPAN13	26	0	0
B-C2-Naïve	LAT2	26	0	0
B-C2-Naïve	RPL7	26	0	0
B-C2-Naïve	RPS6	26	0	0
B-C2-Naïve	GDI2	26	0	0
B-C2-Naïve	BTG1	26	0	0
B-C2-Naïve	PKM	26	5.13122e-301	3.67854e-299
B-C2-Naïve	PRDX1	27	0	0
B-C2-Naïve	DBI	27	0	0
B-C2-Naïve	GYPC	27	4.15867e-233	2.42846e-231
B-C2-Naïve	SNX3	27	0	0
B-C2-Naïve	RPL18	27	0	0
B-C2-Naïve	LBH	28	1.63569e-231	9.38889e-230
B-C2-Naïve	RPS27A	28	0	0
B-C2-Naïve	BLK	28	0	0
B-C2-Naïve	RPL8	28	0	0
B-C2-Naïve	NME1	28	7.94033e-225	4.46647e-223
B-C2-Naïve	FXYD5	28	3.37134e-175	1.58209e-173
B-C2-Naïve	STAT1	29	1.59537e-300	1.14128e-298
B-C2-Naïve	RPS18	29	0	0
B-C2-Naïve	TPI1	29	1.16057e-283	7.88393e-282
B-C2-Naïve	YBX3	29	0	0
B-C2-Naïve	PKIG	29	0	0
B-C2-Naïve	TUBB	30	1.97475e-294	1.38908e-292
B-C2-Naïve	ARPC1B	30	0	0
B-C2-Naïve	RPS4X	30	0	0
B-C2-Naïve	ACAP1	30	1.85508e-199	9.37107e-198
B-C2-Naïve	RPL23A	30	0	0
B-C2-Naïve	POU2F2	30	0	0
B-C2-Naïve	BCL11A	31	0	0
B-C2-Naïve	RPL31	31	0	0
B-C2-Naïve	STX7	31	0	0
B-C2-Naïve	RBM3	31	8.6142e-284	5.86357e-282
B-C2-Naïve	APLP2	31	4.12973e-245	2.48477e-243
B-C2-Naïve	RP11-693J15.5	31	0	0
B-C2-Naïve	WARS	31	0	0
B-C2-Naïve	RPL28	31	0	0
B-C2-Naïve	RPS3A	32	0	0
B-C2-Naïve	PNRC1	32	3.3347e-68	7.24432e-67
B-C2-Naïve	FAU	32	0	0
B-C2-Naïve	TUBA1B	32	0	0
B-C2-Naïve	TRAF3IP3	33	2.98062e-154	1.26009e-152
B-C2-Naïve	SP140	33	0	0
B-C2-Naïve	LYL1	33	0	0
B-C2-Naïve	GBP2	34	5.84047e-205	3.02752e-203
B-C2-Naïve	PTMA	34	0	0
B-C2-Naïve	PAX5	34	0	0
B-C2-Naïve	RPS8	35	0	0
B-C2-Naïve	RPL12	35	0	0
B-C2-Naïve	UBE2L6	35	0	0
B-C2-Naïve	CYB561A3	35	0	0
B-C2-Naïve	EVL	35	4.39875e-216	2.39437e-214
B-C2-Naïve	IL21R	35	2.46232e-145	9.93597e-144
B-C2-Naïve	RPS14	36	0	0
B-C2-Naïve	ADAM28	36	0	0
B-C2-Naïve	CLIC1	37	0	0
B-C2-Naïve	HLA-DRB5	37	0	0
B-C2-Naïve	RPS24	37	0	0
B-C2-Naïve	FCRL1	38	0	0
B-C2-Naïve	CXCR4	38	0	0
B-C2-Naïve	RPS25	38	0	0
B-C2-Naïve	RPS17	38	0	0
B-C2-Naïve	ISG20	38	0	0
B-C2-Naïve	ACTR3	39	0	0
B-C2-Naïve	RPL6	39	0	0
B-C2-Naïve	FAM129C	39	0	0
B-C2-Naïve	ANXA6	40	0	0
B-C2-Naïve	SLC25A5	40	2.04049111732435e-321	1.54509149423933e-319
B-C2-Naïve	FTH1	40	0	0
B-C2-Naïve	PPA1	40	9.79923e-213	5.22429e-211
B-C2-Naïve	RPS11	40	0	0
B-C2-Naïve	RPS9	40	0	0
B-C2-Naïve	AC079767.4	41	0	0
B-C2-Naïve	EEF1D	41	5.73329e-230	3.25215e-228
B-C2-Naïve	HSPE1	42	8.92948e-152	3.72364e-150
B-C2-Naïve	PARP14	42	0	0
B-C2-Naïve	METTL7A	42	6.91242e-231	3.9409e-229
B-C2-Naïve	RPL27	42	0	0
B-C2-Naïve	SKAP1	42	2.14044e-126	7.84765e-125
B-C2-Naïve	RPL35A	43	0	0
B-C2-Naïve	PSMB9	43	0	0
B-C2-Naïve	ABCB4	43	0	0
B-C2-Naïve	ALDOA	43	5.38057e-212	2.85052e-210
B-C2-Naïve	KLF2	43	0	0
B-C2-Naïve	TMEM154	44	0	0
B-C2-Naïve	SNX2	44	0	0
B-C2-Naïve	RPL30	44	0	0
B-C2-Naïve	SYNGR2	44	0	0
B-C2-Naïve	PSMA7	44	7.78571e-169	3.53547e-167
B-C2-Naïve	CYBB	45	0	0
B-C2-Naïve	GCNT1	45	1.94191e-223	1.08689e-221
B-C2-Naïve	RPL7A	45	0	0
B-C2-Naïve	UCP2	45	0	0
B-C2-Naïve	SP100	46	0	0
B-C2-Naïve	ITM2B	46	9.05087e-103	2.77237e-101
B-C2-Naïve	RPL26	46	0	0
B-C2-Naïve	RAC2	46	0	0
B-C2-Naïve	MT-ND4	46	0	0
B-C2-Naïve	FAM26F	47	0	0
B-C2-Naïve	SARAF	47	1.06697e-182	5.12845e-181
B-C2-Naïve	RPL27A	47	0	0
B-C2-Naïve	CALR	47	2.20139e-294	1.54529e-292
B-C2-Naïve	RPS3	48	0	0
B-C2-Naïve	ADD3	48	1.99451e-40	3.00415e-39
B-C2-Naïve	CLEC2B	48	9.48695e-117	3.22882e-115
B-C2-Naïve	C16orf74	48	0	0
B-C2-Naïve	IMPDH2	49	0	0
B-C2-Naïve	PTPN6	49	0	0
B-C2-Naïve	RPS13	50	0	0
B-C2-Naïve	SLAMF1	51	4.94065645841247e-324	3.8043054729776e-322
B-C2-Naïve	PPM1K	51	0	0
B-C2-Naïve	CAMK2D	51	3.38772e-237	1.99207e-235
B-C2-Naïve	MT-ND2	51	0	0
B-C2-Naïve	RCSD1	52	0	0
B-C2-Naïve	EIF3F	52	1.55002e-151	6.45568e-150
B-C2-Naïve	ERP29	52	0	0
B-C2-Naïve	RPL21	52	0	0
B-C2-Naïve	MT-CO3	52	0	0
B-C2-Naïve	RPS7	53	0	0
B-C2-Naïve	CD200	53	1.62081e-273	1.05836e-271
B-C2-Naïve	EIF5A	53	1.04042e-291	7.25798e-290
B-C2-Naïve	TCF4	53	0	0
B-C2-Naïve	FCRL5	54	0	0
B-C2-Naïve	PSMA2	54	7.23546e-253	4.44875e-251
B-C2-Naïve	SYTL1	55	0	0
B-C2-Naïve	PGK1	55	1.25399e-197	6.29685e-196
B-C2-Naïve	HNRNPF	55	5.88439e-179	2.78467e-177
B-C2-Naïve	MACROD2	55	0	0
B-C2-Naïve	RPS28	55	0	0
B-C2-Naïve	GLTSCR2	55	0	0
B-C2-Naïve	GNG7	56	0	0
B-C2-Naïve	RPL36	56	0	0
B-C2-Naïve	C1orf228	57	5.77188e-124	2.07776e-122
B-C2-Naïve	NACA	57	0	0
B-C2-Naïve	H3F3A	58	0	0
B-C2-Naïve	RPL29	58	0	0
B-C2-Naïve	CAP1	59	0	0
B-C2-Naïve	CCSER1	59	0	0
B-C2-Naïve	PPIA	59	8.56752e-279	5.68256e-277
B-C2-Naïve	CLEC2D	59	5.18649e-97	1.52224e-95
B-C2-Naïve	EAF2	60	0	0
B-C2-Naïve	LINC01013	60	4.14147e-171	1.90113e-169
B-C2-Naïve	NOP10	60	2.93887e-173	1.36583e-171
B-C2-Naïve	CTSS	61	0	0
B-C2-Naïve	RPL37A	61	0	0
B-C2-Naïve	STAP1	61	0	0
B-C2-Naïve	RPS10	61	0	0
B-C2-Naïve	IFNGR1	61	0	0
B-C2-Naïve	PFDN5	61	0	0
B-C2-Naïve	SH3BP2	62	5.82959e-147	2.36939e-145
B-C2-Naïve	SKAP2	62	0	0
B-C2-Naïve	BID	62	1.53775e-212	8.17237e-211
B-C2-Naïve	HSPD1	63	3.35249e-153	1.41198e-151
B-C2-Naïve	SPRY1	63	5.92352e-168	2.66828e-166
B-C2-Naïve	PNISR	63	2.67796e-115	8.96038e-114
B-C2-Naïve	SPI1	63	0	0
B-C2-Naïve	RPL38	63	0	0
B-C2-Naïve	REL	64	0	0
B-C2-Naïve	RPS21	64	0	0
B-C2-Naïve	EIF3L	64	9.7185e-211	5.13253e-209
B-C2-Naïve	CD1C	65	0	0
B-C2-Naïve	RPL14	65	0	0
B-C2-Naïve	MT-CO1	65	0	0
B-C2-Naïve	PTPRC	66	5.88906e-42	9.12304e-41
B-C2-Naïve	BIN1	66	0	0
B-C2-Naïve	LY6E	66	0	0
B-C2-Naïve	PSMA4	66	1.9179e-210	1.00972e-208
B-C2-Naïve	RPL19	66	0	0
B-C2-Naïve	GCA	67	0	0
B-C2-Naïve	IL6	67	3.48092e-237	2.04331e-235
B-C2-Naïve	LINC01588	67	3.14508e-78	7.64578e-77
B-C2-Naïve	EIF3D	67	3.6793e-140	1.43984e-138
B-C2-Naïve	MT-ND3	68	0	0
B-C2-Naïve	CNR2	69	0	0
B-C2-Naïve	TRIM38	69	0	7.4109846876187e-323
B-C2-Naïve	HLA-DOA	69	0	0
B-C2-Naïve	FAM126A	69	2.39013e-307	1.74692e-305
B-C2-Naïve	PLEKHF2	69	0	0
B-C2-Naïve	EIF3H	69	2.27591e-138	8.83464e-137
B-C2-Naïve	ALOX5	69	0	0
B-C2-Naïve	LCP1	69	0	0
B-C2-Naïve	SNX22	70	9.49441910156141e-316	7.10899903231477e-314
B-C2-Naïve	RPS15	70	0	0
B-C2-Naïve	PRMT1	70	2.01374e-259	1.25883e-257
B-C2-Naïve	CCNG2	71	0	0
B-C2-Naïve	CD69	71	2.13993e-199	1.07939e-197
B-C2-Naïve	LDHB	71	2.44644e-181	1.17088e-179
B-C2-Naïve	PSMB3	71	2.28339e-231	1.30844e-229
B-C2-Naïve	C1QBP	72	1.7777e-157	7.64004e-156
B-C2-Naïve	ZFP36L2	73	3.67958e-70	8.22147e-69
B-C2-Naïve	SNRPG	73	5.33939e-116	1.80085e-114
B-C2-Naïve	HLA-DQA2	73	0	0
B-C2-Naïve	SYK	73	0	0
B-C2-Naïve	RPS15A	73	0	0
B-C2-Naïve	FKBP1A	73	7.72499e-116	2.60026e-114
B-C2-Naïve	ACP5	73	0	0
B-C2-Naïve	P2RY10	74	1.32303e-148	5.44299e-147
B-C2-Naïve	ALOX5AP	74	0	0
B-C2-Naïve	SUMO2	74	1.55359e-133	5.94849e-132
B-C2-Naïve	S1PR1	75	9.31193e-148	3.7985e-146
B-C2-Naïve	SLC25A6	75	3.15466e-260	1.98308e-258
B-C2-Naïve	SERF2	75	7.60307e-306	5.533e-304
B-C2-Naïve	FCRL2	76	0	0
B-C2-Naïve	BLOC1S2	76	0	0
B-C2-Naïve	ILF2	77	2.33431e-107	7.45519e-106
B-C2-Naïve	FCGR2B	77	0	0
B-C2-Naïve	SNRPE	78	2.99062e-126	1.09528e-124
B-C2-Naïve	KIAA0125	78	0	0
B-C2-Naïve	ITGB2	78	2.84282e-282	1.91572e-280
B-C2-Naïve	CD53	79	0	0
B-C2-Naïve	BTN3A2	79	2.83067e-231	1.61655e-229
B-C2-Naïve	FGD2	79	0	0
B-C2-Naïve	TYMP	80	0	0
B-C2-Naïve	POLD4	81	0	0
B-C2-Naïve	CYSLTR1	82	4.7509e-265	3.02602e-263
B-C2-Naïve	PIK3AP1	82	0	0
B-C2-Naïve	HAPLN3	82	3.06887e-77	7.31793e-76
B-C2-Naïve	EEF2	82	0	0
B-C2-Naïve	TNRC6B	82	2.81507e-58	5.47954e-57
B-C2-Naïve	SLAMF6	83	1.79804e-143	7.1866e-142
B-C2-Naïve	CDCA7L	83	0	0
B-C2-Naïve	NT5C3A	83	0	0
B-C2-Naïve	ORAI2	83	0	0
B-C2-Naïve	TPD52	83	0	0
B-C2-Naïve	SLC25A3	83	3.84757e-151	1.60049e-149
B-C2-Naïve	LCK	84	1.44835e-82	3.65548e-81
B-C2-Naïve	CAPG	84	0	0
B-C2-Naïve	P2RY14	84	2.09476e-171	9.65538e-170
B-C2-Naïve	SEC62	84	0	0
B-C2-Naïve	SYPL1	84	0	0
B-C2-Naïve	VPS37B	84	1.48753e-266	9.51057e-265
B-C2-Naïve	RHOH	85	0	0
B-C2-Naïve	GPSM3	85	1.53943e-281	1.0312e-279
B-C2-Naïve	ATM	85	7.85361e-90	2.13748e-88
B-C2-Naïve	RPS26	85	4.44382e-166	1.98056e-164
B-C2-Naïve	GGA2	85	0	0
B-C2-Naïve	RPL17	86	0	0
B-C2-Naïve	GMFG	86	2.1039e-79	5.17437e-78
B-C2-Naïve	BRK1	87	1.59487e-286	1.09668e-284
B-C2-Naïve	LILRB1	87	0	0
B-C2-Naïve	PARK7	88	1.16175e-96	3.39202e-95
B-C2-Naïve	BIRC3	88	0	0
B-C2-Naïve	C1orf162	89	0	0
B-C2-Naïve	P2RX5	89	0	0
B-C2-Naïve	ANKRD44	90	8.30013e-100	2.49478e-98
B-C2-Naïve	VDAC1	90	1.0559e-129	3.95747e-128
B-C2-Naïve	HNRNPK	90	7.9382e-261	4.99943e-259
B-C2-Naïve	LGALS9	90	0	0
B-C2-Naïve	RPS16	90	0	0
B-C2-Naïve	RPL36A	91	0	0
B-C2-Naïve	UNC93B1	91	0	0
B-C2-Naïve	OAZ1	91	0	0
B-C2-Naïve	IGLC5	91	4.03812e-92	1.12168e-90
B-C2-Naïve	SRM	92	1.1176e-107	3.58974e-106
B-C2-Naïve	EBF1	92	0	0
B-C2-Naïve	POU2AF1	92	0	0
B-C2-Naïve	RP11-16E12.2	92	1.03011e-57	1.98902e-56
B-C2-Naïve	COTL1	92	3.82106e-284	2.6168e-282
B-C2-Naïve	RPS4Y1	92	0	0
B-C2-Naïve	PPIAL4G	93	1.78653e-24	1.92256e-23
B-C2-Naïve	LRRK2	93	4.06175e-254	2.51575e-252
B-C2-Naïve	EPSTI1	93	0	0
B-C2-Naïve	FTL	93	0	0
B-C2-Naïve	RANBP1	93	7.19113e-106	2.26024e-104
B-C2-Naïve	CXXC5	94	0	0
B-C2-Naïve	SH3BGRL	94	0	0
B-C2-Naïve	PNOC	94	0	0
B-C2-Naïve	RPS20	94	0	0
B-C2-Naïve	HSP90AA1	94	2.0312e-122	7.24224e-121
B-C2-Naïve	PARVB	94	0	0
B-C2-Naïve	CD1A	95	1.20976e-147	4.92885e-146
B-C2-Naïve	RPL22L1	95	0	0
B-C2-Naïve	HSD17B11	95	3.98036e-64	8.26845e-63
B-C2-Naïve	CHCHD2	95	2.1529e-192	1.06833e-190
B-C2-Naïve	STRBP	95	0	0
B-C2-Naïve	PDIA3	95	1.23614e-206	6.42757e-205
B-C2-Naïve	MBD4	96	0	0
B-C2-Naïve	RASGRP2	96	0	0
B-C2-Naïve	DDX21	96	1.8484e-180	8.78421e-179
B-C2-Naïve	TPT1	96	0	0
B-C2-Naïve	PLCG2	96	0	0
B-C2-Naïve	CD48	97	0	0
B-C2-Naïve	UBE2E2	97	0	0
B-C2-Naïve	NHP2	97	3.27034e-155	1.38779e-153
B-C2-Naïve	IFI16	98	0	0
B-C2-Naïve	PIK3C2B	98	3.63001e-258	2.26499e-256
B-C2-Naïve	DRAP1	98	2.07564e-75	4.88385e-74
B-C2-Naïve	DPEP2	98	4.21524e-39	6.20211e-38
B-C2-Naïve	NUAK2	99	2.45106e-97	7.20016e-96
B-C2-Naïve	TRAF5	99	2.6118e-202	1.33945e-200
B-C2-Naïve	AFF3	99	0	0
B-C2-Naïve	CCDC50	99	0	0
B-C2-Naïve	CCT5	99	1.38985e-108	4.48561e-107
B-C2-Naïve	RSL1D1	99	2.08009e-131	7.87488e-130
B-C2-Naïve	NBEAL1	100	0	0
B-C2-Naïve	BTLA	100	0	0
B-C2-Naïve	RPL37	100	0	0
B-C2-Naïve	ARL11	100	0	0
B-C2-Naïve	MYL12B	100	2.08507e-117	7.14692e-116
B-C2-Naïve	VASP	100	0	0

## Sheet: B-C3-Naïve
Cluster	Gene	Top	p.value	FDR
B-C3-Naïve	IGKC	1	0	0
B-C3-Naïve	CD74	1	0	0
B-C3-Naïve	HLA-DRA	1	0	0
B-C3-Naïve	HLA-DRB1	1	0	0
B-C3-Naïve	HLA-DQB1	1	0	0
B-C3-Naïve	MALAT1	1	0	0
B-C3-Naïve	RNASE6	1	0	0
B-C3-Naïve	TCL1A	1	0	0
B-C3-Naïve	IGHD	1	0	0
B-C3-Naïve	MEF2C	2	0	0
B-C3-Naïve	HLA-DPA1	2	0	0
B-C3-Naïve	HLA-DPB1	2	0	0
B-C3-Naïve	MS4A1	2	0	0
B-C3-Naïve	IL4R	2	0	0
B-C3-Naïve	FCER2	2	0	0
B-C3-Naïve	KLF2	2	0	0
B-C3-Naïve	VPREB3	2	0	0
B-C3-Naïve	TXNIP	3	0	0
B-C3-Naïve	CXCR4	3	0	0
B-C3-Naïve	HVCN1	3	0	0
B-C3-Naïve	LINC00926	3	0	0
B-C3-Naïve	CD79B	3	0	0
B-C3-Naïve	CD79A	3	0	0
B-C3-Naïve	SELL	4	0	0
B-C3-Naïve	IGKV1-12	4	2.32669e-111	1.02077e-109
B-C3-Naïve	BANK1	4	0	0
B-C3-Naïve	TSC22D3	4	0	0
B-C3-Naïve	CD22	4	0	0
B-C3-Naïve	LAPTM5	5	0	0
B-C3-Naïve	PLAC8	5	0	0
B-C3-Naïve	HLA-DQA1	5	0	0
B-C3-Naïve	PLPP5	6	0	0
B-C3-Naïve	CD72	6	0	0
B-C3-Naïve	FCMR	7	0	0
B-C3-Naïve	TMSB10	7	0	0
B-C3-Naïve	MARCH1	7	0	0
B-C3-Naïve	HLA-DMB	7	0	0
B-C3-Naïve	ARPC3	7	0	0
B-C3-Naïve	RPL15	8	0	0
B-C3-Naïve	BTG1	8	0	0
B-C3-Naïve	KCNG1	8	1.20805e-297	1.17983e-295
B-C3-Naïve	CD37	8	0	0
B-C3-Naïve	FAM65B	9	0	0
B-C3-Naïve	MT-CO1	9	0	0
B-C3-Naïve	CD52	10	0	0
B-C3-Naïve	SARAF	10	3.37805e-263	2.92597e-261
B-C3-Naïve	RP11-231C14.7	10	0	0
B-C3-Naïve	CD24	11	0	0
B-C3-Naïve	TMSB4X	11	9.44095e-182	6.29907e-180
B-C3-Naïve	RPL13	11	0	0
B-C3-Naïve	HLA-DMA	12	0	0
B-C3-Naïve	ARHGDIB	12	9.06364e-171	5.74042e-169
B-C3-Naïve	RP11-164H13.1	12	0	0
B-C3-Naïve	EVI2B	12	0	0
B-C3-Naïve	LAIR1	12	9.83666e-261	8.45501e-259
B-C3-Naïve	MT-CO3	12	0	0
B-C3-Naïve	RPL34	13	0	0
B-C3-Naïve	HLA-DOB	13	0	0
B-C3-Naïve	EIF3E	13	9.10368e-168	5.62824e-166
B-C3-Naïve	SWAP70	13	0	0
B-C3-Naïve	CLEC2D	13	8.00935e-290	7.62337e-288
B-C3-Naïve	MT-ND3	13	0	0
B-C3-Naïve	JUN	14	4.61218e-166	2.83582e-164
B-C3-Naïve	LY86	14	0	0
B-C3-Naïve	IGHM	14	0	0
B-C3-Naïve	CD19	14	0	0
B-C3-Naïve	RPS27	15	0	0
B-C3-Naïve	EEF1A1	15	0	0
B-C3-Naïve	FCRL1	16	0	0
B-C3-Naïve	RALGPS2	16	0	0
B-C3-Naïve	GAPT	16	0	0
B-C3-Naïve	SNX3	16	0	0
B-C3-Naïve	RPL32	17	0	0
B-C3-Naïve	BTK	17	0	0
B-C3-Naïve	MT-CYB	17	0	0
B-C3-Naïve	FCRLA	18	0	0
B-C3-Naïve	CD200	18	0	0
B-C3-Naïve	DUSP1	18	0	0
B-C3-Naïve	STX7	18	0	0
B-C3-Naïve	ADAM28	18	0	0
B-C3-Naïve	MYL12A	18	6.13205e-204	4.42427e-202
B-C3-Naïve	FXYD5	18	5.25433e-219	3.98737e-217
B-C3-Naïve	IGLC5	18	8.03996e-94	3.02005e-92
B-C3-Naïve	RP11-693J15.5	19	0	0
B-C3-Naïve	BCL7A	19	0	0
B-C3-Naïve	CD40	19	0	0
B-C3-Naïve	FTH1	20	0	0
B-C3-Naïve	RPS29	20	0	0
B-C3-Naïve	JUNB	20	2.33075e-140	1.23868e-138
B-C3-Naïve	RPL18A	20	0	0
B-C3-Naïve	GNB2L1	21	0	0
B-C3-Naïve	RPLP2	21	0	0
B-C3-Naïve	BLNK	21	0	0
B-C3-Naïve	MT-ND2	21	0	0
B-C3-Naïve	RPL5	22	2.67777e-305	2.6615e-303
B-C3-Naïve	PHACTR1	22	0	0
B-C3-Naïve	TSPAN13	22	0	0
B-C3-Naïve	P2RY10	22	3.12589e-212	2.33534e-210
B-C3-Naïve	TNFRSF13C	22	0	0
B-C3-Naïve	LBH	23	3.02907596126972e-317	3.15980451081717e-315
B-C3-Naïve	RPL7	23	7.07521e-257	5.9598e-255
B-C3-Naïve	APLP2	23	1.82633e-285	1.6999e-283
B-C3-Naïve	PDLIM1	23	0	0
B-C3-Naïve	RPL13A	23	0	0
B-C3-Naïve	RPS4X	24	5.90812e-167	3.63928e-165
B-C3-Naïve	CD69	24	3.52644e-299	3.46413e-297
B-C3-Naïve	RPL9	25	0	0
B-C3-Naïve	ARHGAP24	25	0	0
B-C3-Naïve	RPS23	25	0	0
B-C3-Naïve	NCF1	25	0	0
B-C3-Naïve	STAG3	25	0	0
B-C3-Naïve	YBX3	25	0	0
B-C3-Naïve	CYBA	25	0	0
B-C3-Naïve	RPL3	25	0	0
B-C3-Naïve	MT-CO2	25	0	0
B-C3-Naïve	RPL10A	26	0	0
B-C3-Naïve	B2M	26	1.82504e-207	1.33102e-205
B-C3-Naïve	TMEM154	27	0	0
B-C3-Naïve	PNISR	27	3.70907644422398e-315	3.81017139156595e-313
B-C3-Naïve	FAU	27	0	0
B-C3-Naïve	BLOC1S2	27	0	0
B-C3-Naïve	IRF8	27	0	0
B-C3-Naïve	BTLA	28	0	0
B-C3-Naïve	CAMK2D	28	5.56867e-297	5.39169e-295
B-C3-Naïve	RPS3A	28	0	0
B-C3-Naïve	HHEX	28	0	0
B-C3-Naïve	METTL7A	28	2.13408e-287	2.00295e-285
B-C3-Naïve	MT-ND4	28	0	0
B-C3-Naïve	ZFP36L2	29	7.20577e-153	4.12209e-151
B-C3-Naïve	FAM26F	29	0	0
B-C3-Naïve	RPL41	29	0	0
B-C3-Naïve	RPS5	29	0	0
B-C3-Naïve	FCRL2	30	0	0
B-C3-Naïve	SEC62	30	0	0
B-C3-Naïve	SMIM14	30	0	0
B-C3-Naïve	HLA-DQA2	30	0	0
B-C3-Naïve	CCR6	30	0	0
B-C3-Naïve	RPL21	30	0	0
B-C3-Naïve	RPL11	31	0	0
B-C3-Naïve	BCL11A	31	0	0
B-C3-Naïve	RPL35	31	0	0
B-C3-Naïve	PCDH9	31	6.6195e-251	5.48004e-249
B-C3-Naïve	ANKRD44	32	3.92384e-240	3.17812e-238
B-C3-Naïve	ZBTB16	32	1.3968e-196	9.82543e-195
B-C3-Naïve	MACROD2	32	0	0
B-C3-Naïve	FAM129C	32	0	0
B-C3-Naïve	POU2F2	32	0	0
B-C3-Naïve	PNRC1	33	1.72308e-169	1.08316e-167
B-C3-Naïve	BACH2	33	0	0
B-C3-Naïve	RPL10	33	0	0
B-C3-Naïve	RPL30	33	0	0
B-C3-Naïve	HLA-DRB5	34	0	0
B-C3-Naïve	RPS2	34	0	0
B-C3-Naïve	MT-ND1	34	0	0
B-C3-Naïve	RPL31	35	0	0
B-C3-Naïve	PAX5	35	0	0
B-C3-Naïve	TRAF3IP3	36	6.84115e-244	5.58125e-242
B-C3-Naïve	RPL39	36	0	0
B-C3-Naïve	GCNT1	36	2.16319e-211	1.60897e-209
B-C3-Naïve	RPS13	36	0	0
B-C3-Naïve	RPL23A	36	0	0
B-C3-Naïve	RPS27A	37	0	0
B-C3-Naïve	CD180	37	0	0
B-C3-Naïve	RPL8	37	0	0
B-C3-Naïve	SKAP1	37	1.05214e-150	5.95813e-149
B-C3-Naïve	MT-ATP6	37	0	0
B-C3-Naïve	RCSD1	38	0	0
B-C3-Naïve	TLR10	38	0	0
B-C3-Naïve	FOS	38	2.95494e-191	2.02777e-189
B-C3-Naïve	PIK3IP1	38	3.85829e-184	2.58452e-182
B-C3-Naïve	RPS7	39	0	0
B-C3-Naïve	H1FX	39	1.10271e-97	4.32536e-96
B-C3-Naïve	LINC01013	39	2.50127e-192	1.73055e-190
B-C3-Naïve	LAT2	39	0	0
B-C3-Naïve	EVL	39	5.10044e-228	3.98734e-226
B-C3-Naïve	SPIB	39	0	0
B-C3-Naïve	ACTB	40	0	0
B-C3-Naïve	RPL27A	40	0	0
B-C3-Naïve	C16orf74	40	0	0
B-C3-Naïve	FOSB	40	1.04369e-208	7.67816e-207
B-C3-Naïve	RPL18	40	0	0
B-C3-Naïve	FCRL5	41	0	0
B-C3-Naïve	RPL35A	41	0	0
B-C3-Naïve	LYN	42	0	0
B-C3-Naïve	RPL26	42	0	0
B-C3-Naïve	RPS19	42	0	0
B-C3-Naïve	DBI	43	6.33061e-296	6.11185e-294
B-C3-Naïve	RFTN1	43	3.77033e-240	3.06115e-238
B-C3-Naïve	RPS25	43	0	0
B-C3-Naïve	DDX17	43	3.90156e-143	2.12374e-141
B-C3-Naïve	SNX22	44	2.49602754784031e-317	2.61183696506261e-315
B-C3-Naïve	SNX29	44	0	0
B-C3-Naïve	ABCB4	45	0	0
B-C3-Naïve	RPS11	45	0	0
B-C3-Naïve	SLAMF6	46	1.08438e-196	7.64377e-195
B-C3-Naïve	SNX2	46	0	0
B-C3-Naïve	WHSC1L1	46	3.63966e-168	2.26263e-166
B-C3-Naïve	PLEKHA2	46	0	0
B-C3-Naïve	RPL6	46	9.23441e-112	4.08862e-110
B-C3-Naïve	RPL38	46	0	0
B-C3-Naïve	RPS3	47	0	0
B-C3-Naïve	CTSH	47	0	0
B-C3-Naïve	CR2	48	0	0
B-C3-Naïve	REL	48	0	0
B-C3-Naïve	MBD4	48	0	0
B-C3-Naïve	HNRNPA1	48	1.42069e-111	6.27377e-110
B-C3-Naïve	RP11-796E2.4	48	0	0
B-C3-Naïve	EAF2	49	0	0
B-C3-Naïve	BLK	49	0	0
B-C3-Naïve	ACAP1	49	1.69551e-252	1.41058e-250
B-C3-Naïve	BTF3	50	1.09366e-110	4.78569e-109
B-C3-Naïve	GNG7	50	0	0
B-C3-Naïve	CTSS	51	0	0
B-C3-Naïve	TRAF5	51	2.04312e-262	1.76515e-260
B-C3-Naïve	HLA-E	51	0	0
B-C3-Naïve	CYB561A3	51	0	0
B-C3-Naïve	NEIL1	51	0	0
B-C3-Naïve	PKIG	51	0	0
B-C3-Naïve	RSRP1	52	6.09058e-108	2.61755e-106
B-C3-Naïve	PPM1K	52	0	0
B-C3-Naïve	SPRY1	52	9.84956e-163	5.94751e-161
B-C3-Naïve	RPL36	52	0	0
B-C3-Naïve	SP100	53	0	0
B-C3-Naïve	RPSA	53	0	0
B-C3-Naïve	BASP1	53	0	0
B-C3-Naïve	ABRACL	53	1.16681e-109	5.05329e-108
B-C3-Naïve	ATM	53	3.25912e-217	2.4677e-215
B-C3-Naïve	FCRL3	54	0	0
B-C3-Naïve	SEL1L3	54	0	0
B-C3-Naïve	TMEM123	54	1.10603e-113	4.94251e-112
B-C3-Naïve	RPS28	54	0	0
B-C3-Naïve	CHI3L2	55	8.97903442428898e-317	9.33764161276626e-315
B-C3-Naïve	RPL14	55	0	0
B-C3-Naïve	FOXP1	55	0	0
B-C3-Naïve	RPS14	55	0	0
B-C3-Naïve	CD83	55	0	0
B-C3-Naïve	MTSS1	55	3.58206e-295	3.4484e-293
B-C3-Naïve	ZNF318	56	2.99957e-275	2.70234e-273
B-C3-Naïve	NT5E	56	1.58737e-192	1.10051e-190
B-C3-Naïve	RP13-188A5.1	56	7.33346e-158	4.28982e-156
B-C3-Naïve	UCP2	56	0	0
B-C3-Naïve	ISG20	56	0	0
B-C3-Naïve	TCF4	56	0	0
B-C3-Naïve	GYPC	57	1.46288e-169	9.21311e-168
B-C3-Naïve	SIAH2	57	2.27925e-180	1.50878e-178
B-C3-Naïve	SYPL1	57	0	0
B-C3-Naïve	TNRC6B	57	4.57959e-164	2.80045e-162
B-C3-Naïve	RPS18	58	0	0
B-C3-Naïve	ATP6V1G1	58	9.22237e-272	8.2424e-270
B-C3-Naïve	S1PR4	58	8.4091e-108	3.60938e-106
B-C3-Naïve	LYL1	58	0	0
B-C3-Naïve	RPS12	59	0	0
B-C3-Naïve	N4BP2L2	59	7.80026e-101	3.15512e-99
B-C3-Naïve	IGLC2	59	1.31875014056654e-318	1.38423730675868e-316
B-C3-Naïve	PARP14	60	0	0
B-C3-Naïve	HIST1H1C	60	0	0
B-C3-Naïve	HLA-DOA	60	0	0
B-C3-Naïve	PHF21A	60	2.11298e-208	1.54771e-206
B-C3-Naïve	ADD3	60	4.71348e-71	1.44773e-69
B-C3-Naïve	RPS15A	60	0	0
B-C3-Naïve	RPL28	60	0	0
B-C3-Naïve	RPS6	61	0	0
B-C3-Naïve	FTL	61	0	0
B-C3-Naïve	AFF3	62	0	0
B-C3-Naïve	NPM1	62	1.56721e-101	6.38518e-100
B-C3-Naïve	CYBB	62	0	0
B-C3-Naïve	SRSF5	62	1.82927e-78	6.05457e-77
B-C3-Naïve	RPL29	63	0	0
B-C3-Naïve	LINC00936	63	1.41573e-267	1.23901e-265
B-C3-Naïve	ITM2B	63	2.35685e-135	1.19776e-133
B-C3-Naïve	RPL27	63	0	0
B-C3-Naïve	RPL37A	64	0	0
B-C3-Naïve	COL19A1	64	3.69086e-286	3.44487e-284
B-C3-Naïve	ADK	64	0	1.14444e-306
B-C3-Naïve	EBLN3	65	0	0
B-C3-Naïve	NACA	65	1.42225e-106	6.02782e-105
B-C3-Naïve	RPS8	66	0	0
B-C3-Naïve	PFDN5	66	0	0
B-C3-Naïve	ARGLU1	66	2.25323e-55	5.74719e-54
B-C3-Naïve	MDM4	67	0	0
B-C3-Naïve	CDCA7L	67	0	0
B-C3-Naïve	IL21R	67	3.85185e-88	1.37922e-86
B-C3-Naïve	OAZ1	67	0	0
B-C3-Naïve	MARCKSL1	68	0	0
B-C3-Naïve	RPL19	68	0	0
B-C3-Naïve	ATP6V0A1	68	4.33691e-304	4.29788e-302
B-C3-Naïve	SYTL1	69	3.39423098692936e-321	3.58553320499909e-319
B-C3-Naïve	GPSM3	69	3.01038e-189	2.04913e-187
B-C3-Naïve	GABPB1-AS1	69	3.55297e-213	2.66623e-211
B-C3-Naïve	RPS17	69	0	0
B-C3-Naïve	GGA2	69	0	0
B-C3-Naïve	C1orf228	70	2.08913e-97	8.13772e-96
B-C3-Naïve	ITSN2	70	2.15560841280536e-320	2.26979686487219e-318
B-C3-Naïve	SH3BP2	70	2.12546e-118	9.7835e-117
B-C3-Naïve	EIF3F	70	5.4697e-106	2.30659e-104
B-C3-Naïve	DPEP2	70	6.14228e-89	2.22296e-87
B-C3-Naïve	SCPEP1	70	0	0
B-C3-Naïve	CCR7	71	2.11614e-141	1.13177e-139
B-C3-Naïve	LUC7L3	71	7.38082e-170	4.65711e-168
B-C3-Naïve	RHOH	72	0	0
B-C3-Naïve	STAP1	72	0	0
B-C3-Naïve	LINC01588	72	4.04323e-135	2.04861e-133
B-C3-Naïve	SLC30A4	72	1.13702e-145	6.30114e-144
B-C3-Naïve	SP140	73	7.6148e-304	7.52413e-302
B-C3-Naïve	RPS10	73	0	0
B-C3-Naïve	KIAA0125	73	0	0
B-C3-Naïve	PRKCB	73	0	0
B-C3-Naïve	RPS15	74	0	0
B-C3-Naïve	TRIM38	75	0	0
B-C3-Naïve	KLF6	75	2.19867e-48	5.07063e-47
B-C3-Naïve	HMCES	76	8.31318e-85	2.91169e-83
B-C3-Naïve	RPS21	76	0	0
B-C3-Naïve	GLTSCR2	76	0	0
B-C3-Naïve	CD53	77	0	0
B-C3-Naïve	AC079767.4	77	0	0
B-C3-Naïve	AKAP9	77	2.42187e-83	8.36948e-82
B-C3-Naïve	ORAI2	77	0	0
B-C3-Naïve	FCGR2B	78	0	0
B-C3-Naïve	FAM177B	78	9.1381e-194	6.36155e-192
B-C3-Naïve	FAM126A	78	8.18301e-229	6.41206e-227
B-C3-Naïve	ZCCHC7	78	0	0
B-C3-Naïve	MPHOSPH8	78	5.78615e-66	1.67203e-64
B-C3-Naïve	RPS9	78	0	0
B-C3-Naïve	SYK	79	0	0
B-C3-Naïve	ARID5B	79	3.04582e-135	1.54557e-133
B-C3-Naïve	MICAL3	79	1.14623229835169e-321	1.22068799117997e-319
B-C3-Naïve	PLEKHF2	80	0	0
B-C3-Naïve	SAMSN1	80	8.18393e-124	3.91134e-122
B-C3-Naïve	C1orf162	81	0	0
B-C3-Naïve	DGKD	81	1.08694442085074e-322	1.17587623710217e-320
B-C3-Naïve	LTB	81	0	0
B-C3-Naïve	MBNL1	82	2.46674e-61	6.72992e-60
B-C3-Naïve	CCNI	82	6.459e-90	2.36811e-88
B-C3-Naïve	CCSER1	82	3.59899e-303	3.54574e-301
B-C3-Naïve	MAP3K8	82	0	0
B-C3-Naïve	S1PR1	83	7.45185e-131	3.69783e-129
B-C3-Naïve	RPL7A	83	0	0
B-C3-Naïve	TARSL2	83	3.31239e-39	6.57676e-38
B-C3-Naïve	BIRC3	84	0	0
B-C3-Naïve	HOMER2	84	1.5965e-75	5.11336e-74
B-C3-Naïve	FGD2	85	0	0
B-C3-Naïve	CNTNAP2	85	1.71552e-83	5.9468e-82
B-C3-Naïve	STRBP	85	0	0
B-C3-Naïve	RPL12	85	0	0
B-C3-Naïve	CLEC2B	85	2.71739e-76	8.81228e-75
B-C3-Naïve	CNR2	86	0	0
B-C3-Naïve	H3F3A	86	3.90765e-255	3.27523e-253
B-C3-Naïve	CLNK	86	2.05623e-150	1.15857e-148
B-C3-Naïve	ALOX5	86	4.48542e-297	4.35539e-295
B-C3-Naïve	SPI1	87	0	0
B-C3-Naïve	UVRAG	87	1.17082e-307	1.1776e-305
B-C3-Naïve	RP11-428G5.5	88	1.62908e-177	1.06171e-175
B-C3-Naïve	GABPB1	88	3.17438e-43	6.70161e-42
B-C3-Naïve	LILRB1	88	0	0
B-C3-Naïve	SH3BGRL	89	1.46957e-268	1.28947e-266
B-C3-Naïve	VPS37B	89	1.5275e-198	1.08811e-196
B-C3-Naïve	NKTR	90	4.86757e-51	1.16732e-49
B-C3-Naïve	SKAP2	90	0	0
B-C3-Naïve	GDI2	90	0	0
B-C3-Naïve	CELF2	90	1.79808e-125	8.7172e-124
B-C3-Naïve	MACF1	91	8.64151e-77	2.81321e-75
B-C3-Naïve	MOB3C	91	3.88336e-98	1.53215e-96
B-C3-Naïve	CLK1	91	2.24915e-51	5.44026e-50
B-C3-Naïve	TOMM7	91	2.48466e-125	1.20112e-123
B-C3-Naïve	BLOC1S6	91	4.60446e-142	2.48228e-140
B-C3-Naïve	YPEL3	91	8.76933e-59	2.31744e-57
B-C3-Naïve	TPD52	92	0	0
B-C3-Naïve	RPL4	92	1.36514e-120	6.35318e-119
B-C3-Naïve	CD48	93	2.57801e-224	1.98772e-222
B-C3-Naïve	RP11-347P5.1	93	0	0
B-C3-Naïve	CXXC5	93	0	0
B-C3-Naïve	PNN	93	3.42699e-110	1.48992e-108
B-C3-Naïve	SMCHD1	93	5.38903e-149	3.03135e-147
B-C3-Naïve	SSBP2	94	2.03959e-236	1.62848e-234
B-C3-Naïve	IFITM2	94	8.57198e-155	4.92035e-153
B-C3-Naïve	HLA-A	95	5.71962e-122	2.69534e-120
B-C3-Naïve	PNOC	95	8.27933883451224e-315	8.47915023418374e-313
B-C3-Naïve	AP001059.7	95	4.14652e-178	2.71287e-176
B-C3-Naïve	TUBA1A	96	1.50587e-47	3.43993e-46
B-C3-Naïve	PTPRC	97	4.76254e-66	1.3786e-64
B-C3-Naïve	CAPG	97	0	0
B-C3-Naïve	HS3ST1	97	3.52512e-140	1.87048e-138
B-C3-Naïve	HMGB2	97	1.33453e-38	2.62191e-37
B-C3-Naïve	SESN1	97	9.32533e-51	2.23001e-49
B-C3-Naïve	ITPR1	98	3.1376e-138	1.64159e-136
B-C3-Naïve	TTC21A	98	1.12588e-98	4.46299e-97
B-C3-Naïve	CYSLTR1	98	1.09592e-181	7.28323e-180
B-C3-Naïve	SCIMP	98	4.34759e-289	4.12642e-287
B-C3-Naïve	IKZF3	98	4.44166e-229	3.48851e-227
B-C3-Naïve	CAMK1D	99	1.19964e-237	9.60108e-236
B-C3-Naïve	INPP5D	100	0	0
B-C3-Naïve	RPL37	100	0	0
B-C3-Naïve	STK17A	100	5.78416e-141	3.08373e-139
B-C3-Naïve	POU2AF1	100	0	0
B-C3-Naïve	YPEL2	100	7.02586e-55	1.78394e-53
B-C3-Naïve	EIF3D	100	1.76195e-79	5.88376e-78

## Sheet: B-C4-Memory
Cluster	Gene	Top	p.value	FDR
B-C4-Memory	RP5-887A10.1	1	0	0
B-C4-Memory	IGKC	1	0	0
B-C4-Memory	BANK1	1	0	0
B-C4-Memory	HLA-DRA	1	0	0
B-C4-Memory	RPS18	1	0	0
B-C4-Memory	EEF1A1	1	0	0
B-C4-Memory	MS4A1	1	0	0
B-C4-Memory	CD27	1	0	0
B-C4-Memory	VPREB3	1	0	0
B-C4-Memory	AIM2	2	0	0
B-C4-Memory	CD74	2	0	0
B-C4-Memory	RPS14	2	0	0
B-C4-Memory	HLA-DQB1	2	0	0
B-C4-Memory	EIF3E	2	0	0
B-C4-Memory	TCL1A	2	0	0
B-C4-Memory	KLF2	2	0	0
B-C4-Memory	CD79A	2	0	0
B-C4-Memory	TXNIP	3	0	0
B-C4-Memory	HLA-DPA1	3	0	0
B-C4-Memory	HLA-DPB1	3	0	0
B-C4-Memory	CD24	3	0	0
B-C4-Memory	IGHD	3	0	0
B-C4-Memory	CD79B	3	0	0
B-C4-Memory	RPL3	3	0	0
B-C4-Memory	IGKV1-12	4	5.58927e-107	2.2287e-105
B-C4-Memory	PLAC8	4	0	0
B-C4-Memory	NPM1	4	0	0
B-C4-Memory	LY86	4	0	0
B-C4-Memory	HLA-DRB1	4	0	0
B-C4-Memory	RPS12	4	0	0
B-C4-Memory	TNFRSF13B	4	0	0
B-C4-Memory	RPL5	5	0	0
B-C4-Memory	SMIM14	5	0	0
B-C4-Memory	MEF2C	5	0	0
B-C4-Memory	HLA-DQA1	5	0	0
B-C4-Memory	TSC22D3	5	0	0
B-C4-Memory	KLF6	5	0	0
B-C4-Memory	RNASE6	5	0	0
B-C4-Memory	IL4R	5	3.21941e-206	2.13114e-204
B-C4-Memory	JUN	6	0	0
B-C4-Memory	RPL15	6	0	0
B-C4-Memory	FOS	6	1.05469e-210	7.15026e-209
B-C4-Memory	CTSH	6	0	0
B-C4-Memory	RPS2	6	0	0
B-C4-Memory	RPL13	6	0	0
B-C4-Memory	CD22	6	0	0
B-C4-Memory	S100A6	7	1.43348e-294	1.26439e-292
B-C4-Memory	FAM65B	7	0	0
B-C4-Memory	RPL27A	7	0	0
B-C4-Memory	PDLIM1	7	0	0
B-C4-Memory	ARPC3	7	0	0
B-C4-Memory	RP11-164H13.1	7	6.47732e-103	2.50858e-101
B-C4-Memory	FCRLA	8	0	0
B-C4-Memory	RPS3	8	0	0
B-C4-Memory	VIM	8	0	0
B-C4-Memory	EVI2B	8	0	0
B-C4-Memory	FCER2	8	0	0
B-C4-Memory	RPL13A	8	0	0
B-C4-Memory	ARHGAP24	9	0	0
B-C4-Memory	MARCH1	9	0	0
B-C4-Memory	DUSP1	9	0	0
B-C4-Memory	RPL10A	9	0	0
B-C4-Memory	RPL10	9	0	0
B-C4-Memory	RPLP2	9	0	0
B-C4-Memory	MALAT1	9	0	0
B-C4-Memory	RP11-231C14.7	9	0	0
B-C4-Memory	TNFRSF13C	9	0	0
B-C4-Memory	RPL34	10	0	0
B-C4-Memory	SWAP70	10	0	0
B-C4-Memory	CD19	10	0	0
B-C4-Memory	CD37	10	0	0
B-C4-Memory	CD52	11	0	0
B-C4-Memory	CD69	11	7.59857e-303	6.88243e-301
B-C4-Memory	HVCN1	11	0	0
B-C4-Memory	SELL	12	0	0
B-C4-Memory	RALGPS2	12	0	0
B-C4-Memory	HIST1H1C	12	1.35127e-235	9.94099e-234
B-C4-Memory	HLA-DMB	12	0	0
B-C4-Memory	HLA-DMA	12	0	0
B-C4-Memory	RPS4X	12	0	0
B-C4-Memory	RPL30	12	0	0
B-C4-Memory	RPS15A	12	0	0
B-C4-Memory	JUNB	12	0	0
B-C4-Memory	EEF1B2	13	0	0
B-C4-Memory	TLR10	13	0	0
B-C4-Memory	RPL9	13	0	0
B-C4-Memory	RPS23	13	0	0
B-C4-Memory	LTB	13	0	0
B-C4-Memory	PLPP5	13	6.19073e-147	3.18945e-145
B-C4-Memory	IGHA1	13	0	0
B-C4-Memory	MYL12A	13	1.03029e-283	8.76635e-282
B-C4-Memory	RPL7	14	0	0
B-C4-Memory	RPS6	14	0	0
B-C4-Memory	BLNK	14	0	0
B-C4-Memory	YBX3	14	1.71819e-152	9.11695e-151
B-C4-Memory	CXCR4	15	0	0
B-C4-Memory	SP140	15	0	0
B-C4-Memory	RPL32	15	0	0
B-C4-Memory	GNB2L1	15	0	0
B-C4-Memory	RPS20	15	0	0
B-C4-Memory	H3F3B	15	0	0
B-C4-Memory	TMSB10	16	0	0
B-C4-Memory	RPL14	16	0	0
B-C4-Memory	RPS29	16	0	0
B-C4-Memory	LINC00926	16	0	0
B-C4-Memory	RPLP1	16	0	0
B-C4-Memory	CYBA	16	0	0
B-C4-Memory	RPL23A	16	0	0
B-C4-Memory	RPL11	17	0	0
B-C4-Memory	BTF3	17	1.77369e-210	1.20006e-208
B-C4-Memory	PNRC1	17	1.31421e-240	9.84025e-239
B-C4-Memory	CD72	17	0	0
B-C4-Memory	IGHG1	17	0	0
B-C4-Memory	RPS11	17	0	0
B-C4-Memory	RPS8	18	0	0
B-C4-Memory	RPS27	18	0	0
B-C4-Memory	RPSA	18	0	0
B-C4-Memory	APLP2	18	2.92726e-34	4.63274e-33
B-C4-Memory	CLECL1	18	0	0
B-C4-Memory	IGHM	18	0	0
B-C4-Memory	CD40	18	0	0
B-C4-Memory	MT-ND4	18	0	0
B-C4-Memory	SIAH2	19	1.02309e-51	2.21543e-50
B-C4-Memory	BASP1	19	0	0
B-C4-Memory	RPL8	19	0	0
B-C4-Memory	SPIB	19	0	0
B-C4-Memory	FCMR	20	5.1513e-279	4.361e-277
B-C4-Memory	ZFP36L2	20	2.59554e-174	1.5183e-172
B-C4-Memory	ITM2C	20	6.42133447687786e-313	5.96034280618914e-311
B-C4-Memory	RPS3A	20	0	0
B-C4-Memory	HLA-DOB	20	0	0
B-C4-Memory	COTL1	20	0	0
B-C4-Memory	KCNG1	20	1.43378e-64	3.64052e-63
B-C4-Memory	MT-CO3	20	0	0
B-C4-Memory	SPRY1	21	3.27464e-48	6.68702e-47
B-C4-Memory	RPL41	21	0	0
B-C4-Memory	IRF8	21	0	0
B-C4-Memory	ABRACL	22	3.46333e-18	3.47923e-17
B-C4-Memory	FTH1	22	0	0
B-C4-Memory	TCF4	22	0	0
B-C4-Memory	RPL18A	22	0	0
B-C4-Memory	GAPT	23	0	0
B-C4-Memory	NCF1	23	0	0
B-C4-Memory	AL928768.3	23	0	0
B-C4-Memory	NEIL1	23	9.03521e-193	5.70098e-191
B-C4-Memory	POU2F2	23	0	0
B-C4-Memory	RPS5	23	0	0
B-C4-Memory	LBH	24	3.26399e-253	2.54576e-251
B-C4-Memory	CYSLTR1	24	0	0
B-C4-Memory	FAU	24	0	0
B-C4-Memory	HHEX	24	0	0
B-C4-Memory	FOSB	24	0	0
B-C4-Memory	MT-CO1	24	0	0
B-C4-Memory	AC079767.4	25	0	0
B-C4-Memory	ARL4C	25	1.77339e-52	3.88509e-51
B-C4-Memory	RPL35	25	0	0
B-C4-Memory	TMEM154	26	0	0
B-C4-Memory	PHACTR1	26	0	0
B-C4-Memory	RPL39	26	0	0
B-C4-Memory	BLK	26	0	0
B-C4-Memory	RPL4	26	0	0
B-C4-Memory	PPP1R15A	26	6.21829e-271	5.11022e-269
B-C4-Memory	ADAM28	27	0	0
B-C4-Memory	SSPN	27	3.40399e-209	2.2802e-207
B-C4-Memory	JCHAIN	28	0	0
B-C4-Memory	PLEKHA2	28	4.05331455848159e-320	3.85781278242221e-318
B-C4-Memory	LYN	28	0	0
B-C4-Memory	RPL21	28	0	0
B-C4-Memory	B2M	28	2.52325e-239	1.87679e-237
B-C4-Memory	LAPTM5	29	0	0
B-C4-Memory	CLEC2B	29	9.77167e-19	1.00472e-17
B-C4-Memory	ARHGDIB	29	5.44122e-188	3.36397e-186
B-C4-Memory	EEF2	29	0	0
B-C4-Memory	CLIC1	30	0	0
B-C4-Memory	BTK	30	0	0
B-C4-Memory	RPS25	30	0	0
B-C4-Memory	RPL36	30	0	0
B-C4-Memory	BCL11A	31	0	0
B-C4-Memory	RPL31	31	0	0
B-C4-Memory	GCNT1	31	8.12939e-49	1.68044e-47
B-C4-Memory	HNRNPA1	31	2.86713e-182	1.73128e-180
B-C4-Memory	FXYD5	31	3.69706e-231	2.66172e-229
B-C4-Memory	RPS16	31	0	0
B-C4-Memory	SH3BP2	32	1.29864e-23	1.56217e-22
B-C4-Memory	RPL18	32	0	0
B-C4-Memory	RPS7	33	0	0
B-C4-Memory	RPS27A	33	0	0
B-C4-Memory	BCL7A	33	8.18669e-134	3.93498e-132
B-C4-Memory	MT-CO2	33	0	0
B-C4-Memory	CD200	34	1.32701e-74	3.86116e-73
B-C4-Memory	TMSB4X	34	2.95112e-181	1.76616e-179
B-C4-Memory	RPL12	34	0	0
B-C4-Memory	GPR183	34	0	0
B-C4-Memory	CTSS	35	0	0
B-C4-Memory	RPL35A	35	0	0
B-C4-Memory	HIST1H2BG	35	3.1216e-104	1.21876e-102
B-C4-Memory	TOMM7	35	4.94065645841247e-324	3.55727265005698e-322
B-C4-Memory	RPS13	35	0	0
B-C4-Memory	METTL7A	35	1.29158e-245	9.82358e-244
B-C4-Memory	RPLP0	35	0	0
B-C4-Memory	RPL26	35	0	0
B-C4-Memory	MT-ND3	35	0	0
B-C4-Memory	MNDA	36	1.34792e-275	1.12418e-273
B-C4-Memory	LINC01013	36	7.61139e-43	1.42477e-41
B-C4-Memory	STX7	36	0	0
B-C4-Memory	EIF3F	36	4.65137e-175	2.73037e-173
B-C4-Memory	PKIG	36	0	0
B-C4-Memory	GNG7	36	0	0
B-C4-Memory	RPS28	36	0	0
B-C4-Memory	RFTN1	37	1.24437e-46	2.4678e-45
B-C4-Memory	OSBPL10	37	1.01713e-177	6.00197e-176
B-C4-Memory	SAT1	37	0	0
B-C4-Memory	CYBB	37	0	0
B-C4-Memory	RPL19	37	0	0
B-C4-Memory	LYL1	37	0	0
B-C4-Memory	CAMK2D	38	1.82095e-42	3.3823e-41
B-C4-Memory	BHLHE41	38	8.87045460543374e-320	8.41927385765151e-318
B-C4-Memory	RPL6	38	0	0
B-C4-Memory	FTL	38	0	0
B-C4-Memory	IGKV3-11	39	2.9999e-15	2.65089e-14
B-C4-Memory	TRAF5	40	7.45646e-299	6.64651e-297
B-C4-Memory	SNX3	40	0	0
B-C4-Memory	HSPA8	40	0	0
B-C4-Memory	CAPG	41	0	0
B-C4-Memory	MARCKS	41	0	0
B-C4-Memory	LAT2	41	0	0
B-C4-Memory	NACA	41	0	0
B-C4-Memory	IGLC5	41	2.4007e-20	2.60513e-19
B-C4-Memory	ISG20	42	3.83712e-262	3.10789e-260
B-C4-Memory	RPL38	42	0	0
B-C4-Memory	COBLL1	43	0	0
B-C4-Memory	TPT1	43	0	0
B-C4-Memory	IL21R	43	1.79451e-10	1.24694e-09
B-C4-Memory	FCGR2B	44	0	0
B-C4-Memory	PNISR	44	5.10772e-263	4.14698e-261
B-C4-Memory	MACROD2	44	4.51578e-109	1.82659e-107
B-C4-Memory	CD180	45	0	0
B-C4-Memory	RPL7A	45	0	0
B-C4-Memory	UBC	45	0	0
B-C4-Memory	GADD45B	45	1.71284e-273	1.41452e-271
B-C4-Memory	IGKV4-1	46	1.40402e-25	1.78382e-24
B-C4-Memory	SLC25A6	46	0	0
B-C4-Memory	RIC3	46	3.34934e-202	2.18284e-200
B-C4-Memory	ACAP1	46	4.91935e-248	3.75856e-246
B-C4-Memory	RPL28	46	0	0
B-C4-Memory	HLA-DRB5	47	0	0
B-C4-Memory	HSP90AA1	47	3.45543e-109	1.40105e-107
B-C4-Memory	MT-ND2	47	0	0
B-C4-Memory	CD48	48	0	0
B-C4-Memory	CCR6	48	0	0
B-C4-Memory	RPS24	48	0	0
B-C4-Memory	TUBA1B	48	7.96085e-245	6.04128e-243
B-C4-Memory	CD83	49	0	0
B-C4-Memory	CD82	49	0	0
B-C4-Memory	GAPDH	49	7.19373463391877e-313	6.65894765812678e-311
B-C4-Memory	RPL27	49	0	0
B-C4-Memory	PLP2	50	0	0
B-C4-Memory	SKAP1	50	1.54123e-09	1.00953e-08
B-C4-Memory	ZFAS1	50	0	0
B-C4-Memory	FAM26F	51	0	0
B-C4-Memory	POU2AF1	51	0	0
B-C4-Memory	CLEC2D	51	3.15521e-28	4.2989e-27
B-C4-Memory	OAZ1	51	0	0
B-C4-Memory	RPS9	51	0	0
B-C4-Memory	CR2	52	0	0
B-C4-Memory	RP1-34B20.21	52	1.03494e-44	1.99721e-43
B-C4-Memory	RP11-693J15.5	52	0	0
B-C4-Memory	CHI3L2	53	8.72507e-276	7.29485e-274
B-C4-Memory	ACTG1	53	4.84277e-273	3.98954e-271
B-C4-Memory	RPS15	53	0	0
B-C4-Memory	IGKV1-5	54	1.90633e-19	2.00412e-18
B-C4-Memory	RPL29	54	0	0
B-C4-Memory	LDHB	54	9.21244e-279	7.77954e-277
B-C4-Memory	NAP1L1	54	0	0
B-C4-Memory	SRSF5	54	6.39399e-99	2.37007e-97
B-C4-Memory	IKZF3	54	0	0
B-C4-Memory	DRAM2	55	0	0
B-C4-Memory	S100A4	55	2.15853e-197	1.38797e-195
B-C4-Memory	REL	55	0	0
B-C4-Memory	RPS10	55	0	0
B-C4-Memory	BTG1	55	0	0
B-C4-Memory	CCL3	56	1.20193e-48	2.47693e-47
B-C4-Memory	LGALS1	56	4.30515e-190	2.70126e-188
B-C4-Memory	FCRL2	57	0	0
B-C4-Memory	SNX2	57	0	0
B-C4-Memory	TSPAN13	57	0	0
B-C4-Memory	IFITM2	57	0	0
B-C4-Memory	CYB561A3	57	0	0
B-C4-Memory	HOMER2	57	2.51116e-13	2.02953e-12
B-C4-Memory	TNRC6B	57	5.04575e-154	2.6986e-152
B-C4-Memory	HSP90AB1	58	0	0
B-C4-Memory	ALOX5	58	0	0
B-C4-Memory	FAM129C	58	0	0
B-C4-Memory	ACTB	59	0	0
B-C4-Memory	SYK	59	0	0
B-C4-Memory	ARHGAP22	59	9.37494e-20	9.95522e-19
B-C4-Memory	RPS21	59	0	0
B-C4-Memory	CD1C	60	0	0
B-C4-Memory	ZBTB20	60	1.09135e-266	8.9036e-265
B-C4-Memory	TMEM123	60	2.32097e-14	1.96737e-13
B-C4-Memory	C10orf128	60	5.2338e-224	3.68158e-222
B-C4-Memory	CITED2	61	3.36318e-34	5.31266e-33
B-C4-Memory	ANXA2	61	6.13823e-210	4.12817e-208
B-C4-Memory	ACP5	61	0	0
B-C4-Memory	EIF3L	61	5.04725e-188	3.12614e-186
B-C4-Memory	PAX5	62	0	0
B-C4-Memory	CD1A	63	9.04109e-43	1.68958e-41
B-C4-Memory	HLA-E	63	0	0
B-C4-Memory	CD44	63	8.36154e-163	4.72708e-161
B-C4-Memory	AP001059.7	64	5.78724e-78	1.7457e-76
B-C4-Memory	SKAP2	65	0	0
B-C4-Memory	ORAI2	65	0	0
B-C4-Memory	SYPL1	65	0	0
B-C4-Memory	IER2	65	0	9.88131291682493e-323
B-C4-Memory	GLTSCR2	65	0	0
B-C4-Memory	CCDC50	66	0	0
B-C4-Memory	ATM	66	1.65791e-180	9.88699e-179
B-C4-Memory	DUSP6	66	2.51209e-115	1.07414e-113
B-C4-Memory	PKM	66	6.75988e-236	4.98397e-234
B-C4-Memory	EIF3D	66	1.55743e-140	7.75128e-139
B-C4-Memory	RSRP1	67	1.08477e-95	3.89663e-94
B-C4-Memory	HLA-DQA2	67	0	0
B-C4-Memory	EIF3H	67	3.33554e-138	1.6455e-136
B-C4-Memory	KLF4	67	7.98889e-41	1.43792e-39
B-C4-Memory	EAF2	68	0	0
B-C4-Memory	ADD3	68	1.91915e-63	4.81847e-62
B-C4-Memory	SCIMP	68	0	0
B-C4-Memory	SELM	68	5.93389e-134	2.85624e-132
B-C4-Memory	DGKD	69	6.32381e-158	3.47027e-156
B-C4-Memory	RPS19	69	0	0
B-C4-Memory	CXXC5	70	0	0
B-C4-Memory	PFDN5	70	0	0
B-C4-Memory	RPS17	70	0	0
B-C4-Memory	RRBP1	70	2.66573e-07	1.48658e-06
B-C4-Memory	MT-ND1	70	0	0
B-C4-Memory	GPR18	71	8.1802e-251	6.33618e-249
B-C4-Memory	EVL	71	5.99511e-176	3.52529e-174
B-C4-Memory	MMP17	72	7.6969e-25	9.56972e-24
B-C4-Memory	GGA2	72	0	0
B-C4-Memory	BACH2	73	2.21863e-168	1.2735e-166
B-C4-Memory	CD53	74	0	0
B-C4-Memory	CCNI	74	5.81498e-155	3.1399e-153
B-C4-Memory	CCSER1	74	3.5006e-308	3.20514e-306
B-C4-Memory	FAM46A	75	2.1832e-70	6.01478e-69
B-C4-Memory	AHNAK	75	9.27916e-123	4.17426e-121
B-C4-Memory	RP11-428G5.5	76	1.35507e-211	9.20515e-210
B-C4-Memory	KIAA0125	76	0	0
B-C4-Memory	RP5-1028K7.2	76	4.43611e-12	3.36493e-11
B-C4-Memory	RCSD1	77	0	0
B-C4-Memory	RPL37A	77	0	0
B-C4-Memory	MAP3K8	77	9.12254e-189	5.67113e-187
B-C4-Memory	METTL8	78	6.41599e-203	4.20584e-201
B-C4-Memory	PARP14	78	0	0
B-C4-Memory	RGS2	79	1.50802e-117	6.61606e-116
B-C4-Memory	SOX4	80	1.04311e-48	2.15094e-47
B-C4-Memory	IDS	80	3.16434e-117	1.38108e-115
B-C4-Memory	SPI1	80	0	0
B-C4-Memory	CNR2	81	0	0
B-C4-Memory	QRSL1	81	0	0
B-C4-Memory	PCDH9	81	5.69955e-65	1.45817e-63
B-C4-Memory	FAM126A	82	3.37135e-79	1.02614e-77
B-C4-Memory	PRKCB	82	0	0
B-C4-Memory	BCL2	82	9.31149e-169	5.35395e-167
B-C4-Memory	MT-ATP6	82	0	0
B-C4-Memory	INPP5D	83	0	0
B-C4-Memory	C6orf48	83	1.88303e-208	1.25886e-206
B-C4-Memory	GPSM3	83	9.19368e-232	6.64747e-230
B-C4-Memory	FGD2	83	0	0
B-C4-Memory	NEAT1	83	1.64145e-115	7.04547e-114
B-C4-Memory	POMP	83	7.70278e-30	1.09648e-28
B-C4-Memory	FCRL5	84	0	0
B-C4-Memory	STAT2	84	1.04041e-38	1.80328e-37
B-C4-Memory	TRAF3IP3	85	2.19703e-161	1.23172e-159
B-C4-Memory	RHOH	85	4.21075e-153	2.24489e-151
B-C4-Memory	STAP1	85	0	0
B-C4-Memory	RPL37	85	0	0
B-C4-Memory	SARAF	85	1.21311e-167	6.95148e-166
B-C4-Memory	TEX9	85	1.87064e-138	9.24185e-137
B-C4-Memory	CCNL1	86	3.05825e-113	1.28006e-111
B-C4-Memory	SEL1L3	86	0	0
B-C4-Memory	HIST1H2BN	86	5.25193e-37	8.79516e-36
B-C4-Memory	PABPC1	86	0	0
B-C4-Memory	PTPN6	86	0	0
B-C4-Memory	SYNGR2	86	0	0
B-C4-Memory	STAG3	87	0	0
B-C4-Memory	SRSF7	88	1.68153e-111	6.91789e-110
B-C4-Memory	SLC38A1	88	3.64473e-06	1.83237e-05
B-C4-Memory	YPEL3	88	4.47515e-52	9.72812e-51
B-C4-Memory	FCRL1	89	0	0
B-C4-Memory	RNASET2	89	0	0
B-C4-Memory	RBM3	89	3.67266e-179	2.18248e-177
B-C4-Memory	BIN1	90	0	4.94065645841247e-324
B-C4-Memory	CRIP1	90	1.65067e-133	7.91147e-132
B-C4-Memory	NCF4	90	0	0
B-C4-Memory	MBD4	91	0	0
B-C4-Memory	SNX29	91	1.2387e-219	8.62331e-218
B-C4-Memory	RPS4Y1	91	4.62786714674469e-312	4.2720919354084e-310
B-C4-Memory	HLA-C	92	2.50182e-118	1.1048e-116
B-C4-Memory	COL19A1	92	6.78801e-136	3.30992e-134
B-C4-Memory	RAC2	92	0	0
B-C4-Memory	PTPN18	93	3.22858e-253	2.52398e-251
B-C4-Memory	SUMO2	93	1.59866e-118	7.06892e-117
B-C4-Memory	SEMA4A	94	1.15761e-09	7.64343e-09
B-C4-Memory	ANKRD44	94	2.00735e-148	1.04376e-146
B-C4-Memory	SP100	94	0	0
B-C4-Memory	SMARCB1	94	0	0
B-C4-Memory	MT-CYB	94	0	0
B-C4-Memory	NEDD9	95	2.79449e-99	1.04157e-97
B-C4-Memory	SLC2A3	95	6.93861e-156	3.7708e-154
B-C4-Memory	ITM2B	95	4.16194e-114	1.7529e-112
B-C4-Memory	YBX1	96	9.25641e-118	4.07161e-116
B-C4-Memory	ITGB1	96	1.49442e-99	5.58238e-98
B-C4-Memory	ERP29	96	0	0
B-C4-Memory	WDR66	96	4.60042e-07	2.51023e-06
B-C4-Memory	PLCG2	96	0	0
B-C4-Memory	DBI	97	4.50285e-66	1.17339e-64
B-C4-Memory	EIF1	97	3.38678e-99	1.25954e-97
B-C4-Memory	EBF1	98	8.33875e-286	7.18583e-284
B-C4-Memory	ATP6V0A1	98	1.23806e-132	5.90869e-131
B-C4-Memory	UBA52	98	0	0
B-C4-Memory	PIK3AP1	99	0	0
B-C4-Memory	ZNF629	99	3.48355e-10	2.38227e-09
B-C4-Memory	TCL1B	100	3.70754e-19	3.85799e-18

## Sheet: B-C5-Memory
Cluster	Gene	Top	p.value	FDR
B-C5-Memory	RP5-887A10.1	1	0	0
B-C5-Memory	TXNIP	1	0	0
B-C5-Memory	BANK1	1	0	0
B-C5-Memory	CD74	1	0	0
B-C5-Memory	RPS14	1	0	0
B-C5-Memory	HLA-DRA	1	0	0
B-C5-Memory	HLA-DPA1	1	0	0
B-C5-Memory	EEF1A1	1	0	0
B-C5-Memory	MS4A1	1	0	0
B-C5-Memory	IGLC2	1	0	0
B-C5-Memory	HLA-DPB1	2	0	0
B-C5-Memory	RPS18	2	0	0
B-C5-Memory	EIF3E	2	7.28260963459718e-317	1.09057886803688e-314
B-C5-Memory	CD79A	2	0	0
B-C5-Memory	IGLC3	2	0	0
B-C5-Memory	VPREB3	2	0	0
B-C5-Memory	PLAC8	3	0	0
B-C5-Memory	NPM1	3	0	0
B-C5-Memory	RPL27A	3	0	0
B-C5-Memory	CD27	3	0	0
B-C5-Memory	SMIM14	4	0	0
B-C5-Memory	HLA-DRB1	4	0	0
B-C5-Memory	EVI2B	4	0	0
B-C5-Memory	CD79B	4	0	0
B-C5-Memory	KLF2	4	0	0
B-C5-Memory	IGLL5	4	3.83117e-73	1.62989e-71
B-C5-Memory	RPL3	4	0	0
B-C5-Memory	RPL5	5	0	0
B-C5-Memory	AIM2	5	0	0
B-C5-Memory	HLA-DQA1	5	0	0
B-C5-Memory	RPLP2	5	0	0
B-C5-Memory	RPS3	5	0	0
B-C5-Memory	VIM	5	0	0
B-C5-Memory	TNFRSF13B	5	0	0
B-C5-Memory	CD24	6	0	0
B-C5-Memory	TSC22D3	6	0	0
B-C5-Memory	RPS2	6	0	0
B-C5-Memory	RPL13A	6	0	0
B-C5-Memory	LY86	7	0	0
B-C5-Memory	FAM65B	7	0	0
B-C5-Memory	HLA-DQB1	7	0	0
B-C5-Memory	RPS12	7	0	0
B-C5-Memory	RPS15A	7	0	0
B-C5-Memory	RPL13	7	0	0
B-C5-Memory	HLA-DMB	8	0	0
B-C5-Memory	RPL10	8	0	0
B-C5-Memory	RPL30	8	0	0
B-C5-Memory	RPL23A	8	0	0
B-C5-Memory	RALGPS2	9	0	0
B-C5-Memory	RPL14	9	0	0
B-C5-Memory	RPL34	9	0	0
B-C5-Memory	RPS23	9	0	0
B-C5-Memory	RPS4X	9	0	0
B-C5-Memory	CD37	9	0	0
B-C5-Memory	S100A6	10	4.01493e-300	5.75656e-298
B-C5-Memory	RPL15	10	0	0
B-C5-Memory	MEF2C	10	0	0
B-C5-Memory	LTB	10	0	0
B-C5-Memory	RPL36	10	0	0
B-C5-Memory	EEF1B2	11	0	0
B-C5-Memory	RPS27	12	0	0
B-C5-Memory	RPL9	12	0	0
B-C5-Memory	RPL10A	12	0	0
B-C5-Memory	MALAT1	12	0	0
B-C5-Memory	IGHA1	12	2.04774739018199e-312	3.01296072334983e-310
B-C5-Memory	RPS28	12	0	0
B-C5-Memory	TNFRSF13C	12	0	0
B-C5-Memory	RPL11	13	0	0
B-C5-Memory	CD52	13	0	0
B-C5-Memory	RPL32	13	0	0
B-C5-Memory	HLA-DMA	13	0	0
B-C5-Memory	RPL7	13	0	0
B-C5-Memory	GNB2L1	14	0	0
B-C5-Memory	RPS29	14	0	0
B-C5-Memory	CYBA	14	0	0
B-C5-Memory	CD22	14	0	0
B-C5-Memory	BTF3	15	9.00852e-225	9.88707e-223
B-C5-Memory	MT-CO3	15	0	0
B-C5-Memory	RPS8	16	0	0
B-C5-Memory	MARCH1	16	0	0
B-C5-Memory	RPL39	16	0	0
B-C5-Memory	MT-ND4	16	0	0
B-C5-Memory	RPS3A	17	0	0
B-C5-Memory	CTSH	17	0	0
B-C5-Memory	RPS11	17	0	0
B-C5-Memory	RPSA	18	0	0
B-C5-Memory	CLECL1	18	0	0
B-C5-Memory	RPL21	18	0	0
B-C5-Memory	CXCR4	19	0	0
B-C5-Memory	ARHGAP24	19	0	0
B-C5-Memory	RPL8	19	0	0
B-C5-Memory	FTH1	19	0	0
B-C5-Memory	FAU	19	0	0
B-C5-Memory	RPL41	19	0	0
B-C5-Memory	ARPC3	19	0	0
B-C5-Memory	AL928768.3	19	1.29083e-252	1.58157e-250
B-C5-Memory	RPLP1	19	0	0
B-C5-Memory	SELL	20	0	0
B-C5-Memory	CLIC1	20	0	0
B-C5-Memory	IRF8	20	0	0
B-C5-Memory	MYL12A	20	1.39437e-277	1.8281e-275
B-C5-Memory	LAPTM5	21	0	0
B-C5-Memory	RPS20	21	0	0
B-C5-Memory	RPS6	21	0	0
B-C5-Memory	CD19	21	0	0
B-C5-Memory	FTL	21	0	0
B-C5-Memory	SP140	22	0	0
B-C5-Memory	PNRC1	22	2.71431e-201	2.68988e-199
B-C5-Memory	MT-CO1	22	0	0
B-C5-Memory	FCRLA	23	0	0
B-C5-Memory	ZFP36L2	23	9.44103e-179	8.52831e-177
B-C5-Memory	POU2F2	23	0	0
B-C5-Memory	IGLC7	23	1.14845e-30	2.30059e-29
B-C5-Memory	BLNK	24	0	0
B-C5-Memory	EEF2	24	0	0
B-C5-Memory	RPS25	25	0	0
B-C5-Memory	COTL1	25	0	0
B-C5-Memory	SPIB	25	0	0
B-C5-Memory	RPS5	25	0	0
B-C5-Memory	MT-CO2	25	0	0
B-C5-Memory	SWAP70	26	0	0
B-C5-Memory	B2M	26	3.85422e-294	5.38855e-292
B-C5-Memory	RPL18	26	0	0
B-C5-Memory	NCF1	27	0	0
B-C5-Memory	PDLIM1	27	0	0
B-C5-Memory	RPL4	27	0	0
B-C5-Memory	TCF4	27	0	0
B-C5-Memory	IGHG1	28	0	0
B-C5-Memory	RPL19	28	0	0
B-C5-Memory	MT-ND3	28	0	0
B-C5-Memory	CTSS	29	0	0
B-C5-Memory	RPL31	29	0	0
B-C5-Memory	LBH	30	3.16922e-241	3.6822e-239
B-C5-Memory	RPL12	31	0	0
B-C5-Memory	KLF6	31	4.05971e-228	4.4996e-226
B-C5-Memory	IGHM	31	0	0
B-C5-Memory	OAZ1	31	0	0
B-C5-Memory	HLA-DOB	32	0	0
B-C5-Memory	HVCN1	32	0	0
B-C5-Memory	RPL26	32	0	0
B-C5-Memory	RPL38	32	0	0
B-C5-Memory	RPL35A	33	0	0
B-C5-Memory	PLP2	33	0	0
B-C5-Memory	BLK	33	0	0
B-C5-Memory	RPL18A	33	0	0
B-C5-Memory	RPS16	33	0	0
B-C5-Memory	RPS13	34	0	0
B-C5-Memory	LINC00926	34	0	0
B-C5-Memory	CD40	34	0	0
B-C5-Memory	RPS7	35	0	0
B-C5-Memory	RPS27A	35	0	0
B-C5-Memory	TLR10	35	0	0
B-C5-Memory	TOMM7	35	9.89408e-293	1.36628e-290
B-C5-Memory	ADAM28	35	0	0
B-C5-Memory	BASP1	36	0	0
B-C5-Memory	GPR183	36	6.70351e-293	9.29498e-291
B-C5-Memory	MARCKS	37	1.16299e-264	1.47315e-262
B-C5-Memory	SLC25A6	37	0	0
B-C5-Memory	RPL35	37	0	0
B-C5-Memory	FXYD5	37	8.8841e-243	1.03938e-240
B-C5-Memory	CAPG	38	0	0
B-C5-Memory	HNRNPA1	38	4.95905e-183	4.5405e-181
B-C5-Memory	TPT1	39	0	0
B-C5-Memory	JCHAIN	41	6.97797e-203	6.97673e-201
B-C5-Memory	SNX3	41	0	0
B-C5-Memory	AC079767.4	42	0	0
B-C5-Memory	RPL7A	42	0	0
B-C5-Memory	CD53	43	0	0
B-C5-Memory	BTG1	43	0	0
B-C5-Memory	GNG7	43	0	0
B-C5-Memory	SMARCB1	43	0	0
B-C5-Memory	CD48	44	0	0
B-C5-Memory	DUSP1	44	1.00234e-298	1.42502e-296
B-C5-Memory	STX7	44	0	0
B-C5-Memory	H3F3B	44	1.97741e-171	1.70838e-169
B-C5-Memory	IGLC6	44	4.04146e-18	5.35482e-17
B-C5-Memory	MT-ND2	44	0	0
B-C5-Memory	COBLL1	45	1.42042e-300	2.04528e-298
B-C5-Memory	BHLHE41	45	3.06382e-220	3.29816e-218
B-C5-Memory	NACA	45	0	0
B-C5-Memory	RPS15	45	0	0
B-C5-Memory	CD82	46	0	0
B-C5-Memory	ARHGDIB	46	1.67975e-176	1.50525e-174
B-C5-Memory	LYL1	46	0	0
B-C5-Memory	LAT2	47	0	0
B-C5-Memory	HSPA8	47	5.63569e-296	7.94514e-294
B-C5-Memory	SSPN	47	3.54419e-130	2.42227e-128
B-C5-Memory	RPL27	47	0	0
B-C5-Memory	RPL28	47	0	0
B-C5-Memory	FCMR	48	7.72148e-214	8.07974e-212
B-C5-Memory	BCL11A	48	0	0
B-C5-Memory	TMSB4X	48	8.00743e-175	7.10007e-173
B-C5-Memory	LYN	49	0	0
B-C5-Memory	UQCRB	49	1.73753e-164	1.44198e-162
B-C5-Memory	EIF3F	50	4.85716e-173	4.23982e-171
B-C5-Memory	GAPDH	50	2.18987e-293	3.04899e-291
B-C5-Memory	PKIG	50	0	0
B-C5-Memory	RNASET2	51	0	0
B-C5-Memory	CYBB	53	0	0
B-C5-Memory	ZFAS1	53	0	0
B-C5-Memory	BTK	54	0	0
B-C5-Memory	HHEX	54	4.94065645841247e-324	6.37344683135208e-322
B-C5-Memory	DRAM2	55	0	0
B-C5-Memory	METTL8	55	2.00665e-169	1.71604e-167
B-C5-Memory	RPS10	55	0	0
B-C5-Memory	RPL6	55	1.27928e-303	1.85793e-301
B-C5-Memory	ACAP1	55	4.14082e-233	4.6819e-231
B-C5-Memory	PPP1R15A	55	1.59137e-166	1.34049e-164
B-C5-Memory	RPS9	55	0	0
B-C5-Memory	PTPN18	56	8.53329e-222	9.24504e-220
B-C5-Memory	GAPT	56	3.20755322330471e-318	4.82478922068763e-316
B-C5-Memory	PNISR	56	6.33685e-200	6.2068e-198
B-C5-Memory	JUN	57	4.43132e-147	3.34025e-145
B-C5-Memory	C6orf48	57	4.60183e-210	4.7709e-208
B-C5-Memory	LDHB	57	9.28737e-253	1.14208e-250
B-C5-Memory	SCIMP	57	3.76312e-288	5.13338e-286
B-C5-Memory	MT-ATP6	57	0	0
B-C5-Memory	RPL29	58	0	0
B-C5-Memory	ZBTB20	59	1.54758e-183	1.42082e-181
B-C5-Memory	CD180	59	2.92164e-301	4.22497e-299
B-C5-Memory	SNX2	59	0	0
B-C5-Memory	RPS24	59	0	0
B-C5-Memory	NAP1L1	59	0	0
B-C5-Memory	RNASE6	59	9.03713e-258	1.11947e-255
B-C5-Memory	ACP5	59	0	0
B-C5-Memory	CYSLTR1	60	8.53411e-218	9.07093e-216
B-C5-Memory	CCDC50	61	0	0
B-C5-Memory	TMEM154	61	7.76812e-281	1.03047e-278
B-C5-Memory	CXXC5	61	0	0
B-C5-Memory	ORAI2	61	0	0
B-C5-Memory	EIF3H	62	1.13688e-155	8.94998e-154
B-C5-Memory	IKZF3	62	2.22581e-244	2.64072e-242
B-C5-Memory	RCSD1	64	0	0
B-C5-Memory	SYPL1	64	0	0
B-C5-Memory	SELM	64	2.25203e-130	1.54542e-128
B-C5-Memory	FCGR2B	65	4.19073e-300	5.98315e-298
B-C5-Memory	ITM2C	65	1.82463e-194	1.75654e-192
B-C5-Memory	RIC3	65	1.20321e-181	1.0957e-179
B-C5-Memory	INPP5D	66	0	0
B-C5-Memory	HLA-C	66	1.47235e-137	1.05552e-135
B-C5-Memory	REL	67	0	0
B-C5-Memory	HLA-DRB5	67	0	0
B-C5-Memory	ACTB	67	0	0
B-C5-Memory	RP11-693J15.5	67	2.8819e-282	3.88411e-280
B-C5-Memory	RPS21	67	0	0
B-C5-Memory	S100A4	68	7.37191e-186	6.80518e-184
B-C5-Memory	RPLP0	68	0	0
B-C5-Memory	CORO1A	68	0	0
B-C5-Memory	ACTG1	68	9.96975e-269	1.27727e-266
B-C5-Memory	NEAT1	69	2.84184e-123	1.86653e-121
B-C5-Memory	POU2AF1	69	0	0
B-C5-Memory	SYK	70	1.36943e-286	1.86055e-284
B-C5-Memory	PFDN5	70	0	0
B-C5-Memory	RPL36AL	70	1.30247e-119	8.39111e-118
B-C5-Memory	CD44	71	1.92506e-178	1.7343e-176
B-C5-Memory	C10orf128	71	1.51188e-151	1.17106e-149
B-C5-Memory	EIF3L	71	1.05022e-144	7.86361e-143
B-C5-Memory	TRAF5	72	2.13082e-200	2.09929e-198
B-C5-Memory	CD72	72	0	0
B-C5-Memory	PTPN6	72	0	0
B-C5-Memory	RPS17	72	0	0
B-C5-Memory	GLTSCR2	72	0	0
B-C5-Memory	FAM26F	73	8.24587e-286	1.11581e-283
B-C5-Memory	CD1C	74	4.42982e-218	4.72337e-216
B-C5-Memory	RPL37A	74	0	0
B-C5-Memory	HSP90AB1	74	0	0
B-C5-Memory	CCR6	74	9.82305763652379e-317	1.46450490523908e-314
B-C5-Memory	IFITM2	75	4.81394e-222	5.23229e-220
B-C5-Memory	MT-ND1	75	0	0
B-C5-Memory	MBD4	76	3.45845952088873e-323	5.1531046861242e-321
B-C5-Memory	RPL36A	76	0	0
B-C5-Memory	ANXA2	76	2.20579e-151	1.70463e-149
B-C5-Memory	CYB561A3	77	0	0
B-C5-Memory	GGA2	77	0	0
B-C5-Memory	PHACTR1	78	6.36338e-270	8.21486e-268
B-C5-Memory	LGALS1	78	2.28317e-133	1.60269e-131
B-C5-Memory	RPL37	79	0	0
B-C5-Memory	SKAP2	79	0	0
B-C5-Memory	ATM	80	3.1015e-142	2.27673e-140
B-C5-Memory	RPS19	80	0	0
B-C5-Memory	JUNB	81	5.31022e-120	3.43421e-118
B-C5-Memory	CCNI	82	3.5706e-132	2.47547e-130
B-C5-Memory	METTL7A	82	3.56258e-130	2.42991e-128
B-C5-Memory	IGHD	82	7.75702e-261	9.68019e-259
B-C5-Memory	UBA52	82	0	0
B-C5-Memory	RAC2	82	0	0
B-C5-Memory	EIF3D	83	8.91799e-132	6.15744e-130
B-C5-Memory	LMO4	84	2.14666e-167	1.8219e-165
B-C5-Memory	OSBPL10	84	8.51096e-101	4.77152e-99
B-C5-Memory	EVL	84	2.45078e-157	1.95216e-155
B-C5-Memory	TSPAN13	86	3.20451e-263	4.02883e-261
B-C5-Memory	ALOX5	86	8.25261e-243	9.68862e-241
B-C5-Memory	SYNGR2	86	0	0
B-C5-Memory	MT-CYB	86	0	0
B-C5-Memory	PKM	87	1.21243e-173	1.06662e-171
B-C5-Memory	EMP3	87	0	0
B-C5-Memory	KLK1	87	5.45346e-108	3.24072e-106
B-C5-Memory	PARP14	88	0	0
B-C5-Memory	TNRC6B	88	1.15842e-109	6.99493e-108
B-C5-Memory	RPL22	89	0	0
B-C5-Memory	FCRL2	89	5.74513e-227	6.34676e-225
B-C5-Memory	SRSF5	89	1.95263e-84	9.38546e-83
B-C5-Memory	PRKCB	89	8.35301e-304	1.21838e-301
B-C5-Memory	RSRP1	90	5.40213e-76	2.37934e-74
B-C5-Memory	MNDA	90	3.20086e-175	2.85317e-173
B-C5-Memory	UBC	90	7.89222e-279	1.04283e-276
B-C5-Memory	RGS19	90	0	0
B-C5-Memory	PABPC1	91	2.13334e-306	3.12525e-304
B-C5-Memory	CR2	92	3.05371e-231	3.42972e-229
B-C5-Memory	BIN1	94	1.2425e-212	1.29213e-210
B-C5-Memory	HLA-B	94	4.81401e-109	2.88618e-107
B-C5-Memory	QRSL1	94	6.2285e-296	8.74429e-294
B-C5-Memory	FAM129C	94	7.43138e-216	7.8493e-214
B-C5-Memory	HLA-E	96	0	0
B-C5-Memory	SAT1	96	5.45454610489815e-314	8.06076651156072e-312
B-C5-Memory	LSP1	96	2.40795e-290	3.2981e-288
B-C5-Memory	FCER2	97	3.84458e-234	4.36159e-232
B-C5-Memory	PAX5	98	4.04737e-232	4.56094e-230
B-C5-Memory	HAGHL	98	9.74814e-53	3.07829e-51
B-C5-Memory	SUMO2	98	9.28699e-120	5.99456e-118
B-C5-Memory	RPL24	99	0	0
B-C5-Memory	CCDC191	99	8.9223e-47	2.55419e-45
B-C5-Memory	CNR2	100	7.17453e-203	7.15203e-201
B-C5-Memory	SEL1L3	100	6.95333e-282	9.33408e-280
B-C5-Memory	ADD3	100	1.46465e-55	4.89096e-54

## Sheet: B-C6-Plasma
Cluster	Gene	Top	p.value	FDR
B-C6-Plasma	CD74	1	0	0
B-C6-Plasma	HLA-DRA	1	0	0
B-C6-Plasma	MS4A1	1	0	0
B-C6-Plasma	MALAT1	1	0	0
B-C6-Plasma	MT-ND2	1	0	0
B-C6-Plasma	MT-CO2	1	0	0
B-C6-Plasma	MT-ATP6	1	0	0
B-C6-Plasma	MT-ND4	1	0	0
B-C6-Plasma	MT-CO1	2	0	0
B-C6-Plasma	MT-CO3	2	0	0
B-C6-Plasma	MT-ND3	2	0	0
B-C6-Plasma	HLA-DRB1	3	0	0
B-C6-Plasma	MT-CYB	3	0	0
B-C6-Plasma	HLA-DQB1	5	0	0
B-C6-Plasma	HLA-DPB1	6	1.53580306009751e-319	3.44984459703532e-316
B-C6-Plasma	CD79A	6	3.07408e-291	6.09282e-288
B-C6-Plasma	MEF2C	8	7.38957e-247	1.31044e-243
B-C6-Plasma	HLA-DPA1	8	2.98816e-282	5.59351e-279
B-C6-Plasma	MT-ND1	8	2.23941e-295	4.71592e-292
B-C6-Plasma	HLA-DQA1	9	1.39089e-243	2.23165e-240
B-C6-Plasma	IGKC	10	1.00834e-183	1.35899e-180
B-C6-Plasma	CD79B	10	4.59714e-246	7.7448e-243
B-C6-Plasma	NEAT1	11	1.62687e-112	1.21813e-109
B-C6-Plasma	MT-ND5	11	5.15624e-201	7.89701e-198
B-C6-Plasma	TXNIP	12	7.79941e-92	4.17132e-89
B-C6-Plasma	BANK1	12	3.77731e-193	5.53359e-190
B-C6-Plasma	IGLC2	12	6.87176e-77	2.51671e-74
B-C6-Plasma	N4BP2L2	13	4.68593e-90	2.39224e-87
B-C6-Plasma	CD22	13	1.21031e-184	1.69918e-181
B-C6-Plasma	DDX17	13	2.64967e-81	1.17471e-78
B-C6-Plasma	RSRP1	14	1.1533e-66	3.18519e-64
B-C6-Plasma	FCRL5	14	6.98951e-109	4.71009e-106
B-C6-Plasma	NKTR	14	1.27777e-63	3.03191e-61
B-C6-Plasma	PARP14	14	2.98222e-163	3.72159e-160
B-C6-Plasma	MZB1	14	5.76426e-67	1.60513e-64
B-C6-Plasma	MT-ND4L	14	2.18895e-121	1.98904e-118
B-C6-Plasma	PNISR	15	2.55477e-82	1.14774e-79
B-C6-Plasma	RPL21	15	2.30276e-151	2.50288e-148
B-C6-Plasma	DONSON	15	1.62098e-66	4.44042e-64
B-C6-Plasma	RALGPS2	16	2.53273e-150	2.66681e-147
B-C6-Plasma	HLA-DMB	16	2.72133e-161	3.27473e-158
B-C6-Plasma	RNF213	16	4.69932e-78	1.77909e-75
B-C6-Plasma	JCHAIN	17	1.2096e-52	2.23936e-50
B-C6-Plasma	PLAC8	17	1.23418e-94	6.81714e-92
B-C6-Plasma	POLR2J3	17	1.19885e-67	3.42324e-65
B-C6-Plasma	BLNK	17	1.94012e-123	1.86772e-120
B-C6-Plasma	CD27	17	1.03131e-40	1.28225e-38
B-C6-Plasma	RRBP1	17	4.24952e-45	6.22536e-43
B-C6-Plasma	B2M	18	3.32855e-72	1.08886e-69
B-C6-Plasma	RPL13A	18	1.92655e-123	1.86772e-120
B-C6-Plasma	RPS27	19	2.6588e-123	2.48849e-120
B-C6-Plasma	HLA-DMA	19	1.64394e-149	1.67851e-146
B-C6-Plasma	ATM	19	3.45117e-61	7.75226e-59
B-C6-Plasma	TNFRSF13B	19	9.66277e-54	1.86044e-51
B-C6-Plasma	ADAM28	20	2.24323e-121	1.98904e-118
B-C6-Plasma	ARGLU1	20	8.95152e-55	1.74342e-52
B-C6-Plasma	IGHG1	20	2.72961e-47	4.33828e-45
B-C6-Plasma	IL4R	20	3.08715e-45	4.56221e-43
B-C6-Plasma	RPL36	20	2.78556e-78	1.07881e-75
B-C6-Plasma	POU2F2	20	9.56049e-159	1.1108e-155
B-C6-Plasma	FKBP11	21	3.613e-39	4.2865e-37
B-C6-Plasma	LUC7L3	21	6.37474e-81	2.71887e-78
B-C6-Plasma	RPL38	21	1.37194e-64	3.47564e-62
B-C6-Plasma	VPREB3	21	1.916e-118	1.65533e-115
B-C6-Plasma	XBP1	21	2.427e-33	2.41225e-31
B-C6-Plasma	RPS27A	22	2.80168e-117	2.35999e-114
B-C6-Plasma	SEL1L3	22	4.37705e-103	2.68146e-100
B-C6-Plasma	RPL13	22	1.59117e-79	6.38248e-77
B-C6-Plasma	MT-ND6	22	1.02292e-40	1.27653e-38
B-C6-Plasma	RPS29	23	6.1724e-64	1.50705e-61
B-C6-Plasma	CYBA	23	4.48305e-169	5.80969e-166
B-C6-Plasma	RPL18A	23	1.81189e-115	1.45357e-112
B-C6-Plasma	TNFRSF13C	23	7.02742e-116	5.77517e-113
B-C6-Plasma	MDM4	24	7.44449e-77	2.66845e-74
B-C6-Plasma	ARHGAP24	24	3.00886e-108	1.98785e-105
B-C6-Plasma	IGLC3	24	5.1068e-43	6.99465e-41
B-C6-Plasma	EML4	25	2.1418e-52	3.90085e-50
B-C6-Plasma	GABPB1-AS1	25	1.17783e-62	2.75596e-60
B-C6-Plasma	CD19	25	4.14938e-103	2.58906e-100
B-C6-Plasma	CD52	26	1.05989e-94	5.95198e-92
B-C6-Plasma	FCRL2	26	4.57242e-70	1.43984e-67
B-C6-Plasma	MARCH1	26	2.23689e-112	1.63847e-109
B-C6-Plasma	RPL8	26	2.9637e-110	2.12466e-107
B-C6-Plasma	HERPUD1	26	2.90161e-69	8.72918e-67
B-C6-Plasma	KLF2	26	3.2261e-56	6.43196e-54
B-C6-Plasma	CD37	26	3.2017e-155	3.59594e-152
B-C6-Plasma	ACAP1	27	4.68846e-86	2.32313e-83
B-C6-Plasma	TCF4	27	3.91392e-105	2.53607e-102
B-C6-Plasma	RPS5	27	9.4972e-110	6.66664e-107
B-C6-Plasma	CD38	28	1.46304e-35	1.53092e-33
B-C6-Plasma	RPL34	28	1.10158e-53	2.1089e-51
B-C6-Plasma	FAM65B	28	2.13523e-70	6.7872e-68
B-C6-Plasma	RPL35	28	1.19123e-109	8.19129e-107
B-C6-Plasma	HSP90B1	28	8.84907e-32	8.39889e-30
B-C6-Plasma	IKZF3	28	1.30415e-68	3.82106e-66
B-C6-Plasma	MPHOSPH8	29	2.2497e-46	3.42992e-44
B-C6-Plasma	EVL	29	4.5905e-66	1.22756e-63
B-C6-Plasma	IGHM	29	2.2904e-115	1.79471e-112
B-C6-Plasma	STX7	30	1.21643e-114	9.31509e-112
B-C6-Plasma	FKBP2	30	4.4075e-29	3.82748e-27
B-C6-Plasma	TCL1A	30	4.58028e-69	1.36573e-66
B-C6-Plasma	FCMR	31	1.50116e-56	3.047e-54
B-C6-Plasma	RP11-693J15.5	31	2.57674e-80	1.07186e-77
B-C6-Plasma	TNRC6B	31	2.5313e-41	3.24295e-39
B-C6-Plasma	TYMP	31	7.4811e-52	1.34796e-49
B-C6-Plasma	CPNE5	32	1.16553e-63	2.8051e-61
B-C6-Plasma	RIC3	32	5.40022e-59	1.14439e-56
B-C6-Plasma	RPL23A	32	1.72544e-103	1.09693e-100
B-C6-Plasma	RPS18	33	2.877e-99	1.73103e-96
B-C6-Plasma	RPS28	33	3.835e-91	2.01901e-88
B-C6-Plasma	SDF2L1	33	4.82689e-28	4.02568e-26
B-C6-Plasma	AIM2	34	2.72725e-37	3.05289e-35
B-C6-Plasma	TTC14	34	8.37696e-50	1.43276e-47
B-C6-Plasma	CLEC2D	34	6.92019e-41	8.70033e-39
B-C6-Plasma	IGHG3	34	1.92514e-31	1.80684e-29
B-C6-Plasma	ITM2C	35	8.55807e-39	1.00472e-36
B-C6-Plasma	PARP15	35	7.29179e-46	1.09683e-43
B-C6-Plasma	JUND	35	6.4549e-37	7.17793e-35
B-C6-Plasma	VIMP	36	6.16446e-26	4.63221e-24
B-C6-Plasma	SMCHD1	36	2.02175e-56	4.07908e-54
B-C6-Plasma	DERL3	36	2.80764e-35	2.92881e-33
B-C6-Plasma	RP11-347P5.1	37	2.5979e-69	7.88592e-67
B-C6-Plasma	MGEA5	37	5.00836e-43	6.88783e-41
B-C6-Plasma	CHD9	37	6.10515e-70	1.88722e-67
B-C6-Plasma	MBNL1	38	2.31125e-24	1.63948e-22
B-C6-Plasma	BTN3A2	38	1.69189e-53	3.20261e-51
B-C6-Plasma	RPL41	38	1.09651e-92	5.959e-90
B-C6-Plasma	RP5-1171I10.5	38	6.2483e-74	2.12657e-71
B-C6-Plasma	RP11-231C14.7	39	7.85119e-76	2.7556e-73
B-C6-Plasma	MSI2	39	8.03674e-26	6.01755e-24
B-C6-Plasma	IFI44L	40	1.10969e-53	2.11242e-51
B-C6-Plasma	CR2	40	1.78339e-61	4.0601e-59
B-C6-Plasma	PRKD3	40	6.2632e-60	1.37034e-57
B-C6-Plasma	RBM6	40	2.99248e-46	4.52146e-44
B-C6-Plasma	IGHD	40	9.8931e-85	4.83099e-82
B-C6-Plasma	NEIL1	40	6.47597e-41	8.17233e-39
B-C6-Plasma	INPP5D	41	4.88438e-97	2.88727e-94
B-C6-Plasma	FAU	41	3.13168e-90	1.62336e-87
B-C6-Plasma	BCL11A	42	8.6841e-80	3.52532e-77
B-C6-Plasma	THUMPD3-AS1	42	8.91708e-38	1.00823e-35
B-C6-Plasma	RPS10	42	1.38211e-87	6.95059e-85
B-C6-Plasma	NCF1	42	3.07648e-95	1.78722e-92
B-C6-Plasma	PAX5	42	1.09446e-61	2.50862e-59
B-C6-Plasma	RP11-160E2.6	42	4.69136e-48	7.63626e-46
B-C6-Plasma	REL	43	9.2688e-84	4.39863e-81
B-C6-Plasma	CXCR4	43	4.99302e-95	2.85144e-92
B-C6-Plasma	FGD2	43	6.4972e-60	1.41236e-57
B-C6-Plasma	PNN	43	1.21417e-40	1.50406e-38
B-C6-Plasma	RPL19	43	1.17199e-84	5.64131e-82
B-C6-Plasma	RPS19	43	7.23778e-64	1.75446e-61
B-C6-Plasma	ASH1L	44	5.98186e-34	6.0165e-32
B-C6-Plasma	RGS13	44	7.11823e-22	4.40885e-20
B-C6-Plasma	CCNL1	44	2.04805e-25	1.51331e-23
B-C6-Plasma	RPS23	44	1.4993e-83	7.01633e-81
B-C6-Plasma	HLA-A	44	7.71085e-36	8.17011e-34
B-C6-Plasma	PRDX4	44	1.98475e-21	1.2093e-19
B-C6-Plasma	UPF2	44	1.96503e-44	2.79366e-42
B-C6-Plasma	RPLP2	45	1.90894e-83	8.81094e-81
B-C6-Plasma	RPL27A	45	5.99647e-83	2.73034e-80
B-C6-Plasma	POU2AF1	45	5.83162e-68	1.67941e-65
B-C6-Plasma	AL928768.3	45	5.555e-26	4.19664e-24
B-C6-Plasma	PHACTR1	46	2.67272e-74	9.284e-72
B-C6-Plasma	PRDM1	46	6.32006e-23	4.1269e-21
B-C6-Plasma	SLAMF7	47	2.78872e-23	1.86805e-21
B-C6-Plasma	SAT1	47	1.85887e-71	6.02237e-69
B-C6-Plasma	PLPP5	47	7.72103e-37	8.55765e-35
B-C6-Plasma	RPS9	47	2.91981e-81	1.27766e-78
B-C6-Plasma	RGS2	48	1.9035e-24	1.35595e-22
B-C6-Plasma	SPATS2	48	3.47637e-31	3.2268e-29
B-C6-Plasma	RPS17	48	3.75339e-81	1.62137e-78
B-C6-Plasma	ANKRD12	48	4.68959e-34	4.74507e-32
B-C6-Plasma	SELL	49	4.97439e-34	5.01818e-32
B-C6-Plasma	CCDC88A	49	3.05188e-29	2.6571e-27
B-C6-Plasma	RPL37A	49	7.22875e-81	3.04457e-78
B-C6-Plasma	CCSER1	49	3.4342e-47	5.4071e-45
B-C6-Plasma	HLA-DRB5	49	4.69837e-70	1.46581e-67
B-C6-Plasma	RPS12	50	3.1413e-80	1.29077e-77
B-C6-Plasma	AKAP9	50	8.42298e-36	8.89667e-34
B-C6-Plasma	NUCB2	50	2.94649e-19	1.60906e-17
B-C6-Plasma	PCSK7	50	5.52683e-45	7.99232e-43
B-C6-Plasma	S100A6	51	5.00695e-32	4.77915e-30
B-C6-Plasma	ANKRD44	51	6.02059e-48	9.75278e-46
B-C6-Plasma	ZDHHC21	51	1.48115e-51	2.64052e-49
B-C6-Plasma	LINC00926	51	2.60608e-62	6.05581e-60
B-C6-Plasma	SPIB	51	4.28888e-67	1.20425e-64
B-C6-Plasma	SPCS3	52	1.57052e-19	8.70349e-18
B-C6-Plasma	ORAI2	52	5.62277e-66	1.48011e-63
B-C6-Plasma	ATRX	52	2.96249e-56	5.94155e-54
B-C6-Plasma	RPL27	52	1.3366e-78	5.29828e-76
B-C6-Plasma	FAM129C	52	5.08667e-66	1.34953e-63
B-C6-Plasma	SWAP70	53	3.9848e-67	1.12827e-64
B-C6-Plasma	BTG1	53	5.12524e-78	1.91878e-75
B-C6-Plasma	MYCBP2	53	4.06595e-44	5.70825e-42
B-C6-Plasma	FUS	53	2.59931e-38	3.03049e-36
B-C6-Plasma	RPS21	53	1.76727e-78	6.92399e-76
B-C6-Plasma	RPS8	54	3.80412e-78	1.45654e-75
B-C6-Plasma	SMIM14	55	9.10214e-73	3.00674e-70
B-C6-Plasma	METTL7A	55	3.50496e-33	3.4531e-31
B-C6-Plasma	SEC11C	55	4.38669e-19	2.34239e-17
B-C6-Plasma	RPL28	55	6.03974e-77	2.2363e-74
B-C6-Plasma	PDIA4	56	2.31796e-22	1.46532e-20
B-C6-Plasma	CD72	56	7.67282e-66	2.00409e-63
B-C6-Plasma	RPS3	56	7.14056e-77	2.58703e-74
B-C6-Plasma	IFI16	57	3.02578e-71	9.70957e-69
B-C6-Plasma	RPSA	57	7.15739e-76	2.53854e-73
B-C6-Plasma	MBD4	57	7.59039e-55	1.48692e-52
B-C6-Plasma	IGHG4	57	2.49495e-20	1.4469e-18
B-C6-Plasma	IGHA1	57	5.2551e-22	3.26689e-20
B-C6-Plasma	IRF8	57	4.44535e-64	1.10133e-61
B-C6-Plasma	CD69	58	9.21402e-30	8.14848e-28
B-C6-Plasma	LMAN1	58	5.72051e-21	3.40542e-19
B-C6-Plasma	IRF1	59	1.73441e-31	1.63695e-29
B-C6-Plasma	RP11-16E12.2	60	3.6745e-24	2.58473e-22
B-C6-Plasma	RPS15	60	4.25289e-74	1.46221e-71
B-C6-Plasma	CRELD2	60	1.54817e-18	7.95183e-17
B-C6-Plasma	TMEM154	61	5.00178e-49	8.38457e-47
B-C6-Plasma	RPS26	61	2.71392e-48	4.46063e-46
B-C6-Plasma	CIITA	61	1.50524e-48	2.48615e-46
B-C6-Plasma	PRKCB	61	1.12879e-65	2.90333e-63
B-C6-Plasma	RPL26	61	2.14718e-73	7.2347e-71
B-C6-Plasma	HM13	61	1.93689e-18	9.88814e-17
B-C6-Plasma	SEMA4A	62	4.54928e-17	2.14683e-15
B-C6-Plasma	RPS11	62	2.34767e-73	7.83191e-71
B-C6-Plasma	SP140	63	2.19812e-44	3.11191e-42
B-C6-Plasma	SAMD9L	63	1.67617e-39	2.02426e-37
B-C6-Plasma	CD40	63	6.38295e-61	1.42429e-58
B-C6-Plasma	HNRNPH1	64	9.26118e-18	4.57546e-16
B-C6-Plasma	HIST1H2BG	64	2.21424e-42	2.97237e-40
B-C6-Plasma	RPL39	64	7.81103e-39	9.23455e-37
B-C6-Plasma	TRAF5	65	3.36382e-40	4.13652e-38
B-C6-Plasma	CELF2	65	1.60897e-28	1.35531e-26
B-C6-Plasma	MIS18BP1	65	1.49571e-52	2.73894e-50
B-C6-Plasma	SRRM2	65	1.71565e-25	1.27609e-23
B-C6-Plasma	GGA2	65	9.07757e-62	2.09493e-59
B-C6-Plasma	LGALS1	65	8.51818e-19	4.43604e-17
B-C6-Plasma	HLA-DOB	66	5.40031e-59	1.14439e-56
B-C6-Plasma	BCL7A	66	3.08914e-31	2.87529e-29
B-C6-Plasma	TMEM107	66	2.73813e-34	2.78726e-32
B-C6-Plasma	CCDC144A	66	1.74873e-15	7.48689e-14
B-C6-Plasma	CHPF	67	1.3776e-15	5.92806e-14
B-C6-Plasma	TRIM56	67	2.71978e-28	2.27395e-26
B-C6-Plasma	PLCG2	67	4.03934e-45	5.9433e-43
B-C6-Plasma	RICTOR	68	2.07512e-26	1.60733e-24
B-C6-Plasma	BTK	68	6.20188e-58	1.28991e-55
B-C6-Plasma	ENTPD1	68	3.65725e-47	5.7315e-45
B-C6-Plasma	LINC00152	69	4.97962e-17	2.33356e-15
B-C6-Plasma	ANKRD36C	69	1.60238e-19	8.85093e-18
B-C6-Plasma	STAT1	69	9.45268e-46	1.40929e-43
B-C6-Plasma	FCER2	69	7.62922e-59	1.60662e-56
B-C6-Plasma	RPL3	69	2.19013e-69	6.70858e-67
B-C6-Plasma	PIM2	70	5.19359e-22	3.23462e-20
B-C6-Plasma	RPL10	70	5.28189e-69	1.56112e-66
B-C6-Plasma	SLC2A3	70	1.73902e-27	1.41533e-25
B-C6-Plasma	CTSS	71	3.29856e-64	8.23271e-62
B-C6-Plasma	ITGA4	71	1.51243e-34	1.55841e-32
B-C6-Plasma	RASSF6	71	1.41101e-17	6.91025e-16
B-C6-Plasma	ZFP36L2	72	2.14445e-27	1.73273e-25
B-C6-Plasma	RPS14	72	4.38727e-68	1.27435e-65
B-C6-Plasma	EBLN3	72	1.17538e-63	2.80874e-61
B-C6-Plasma	BIRC3	72	7.22987e-60	1.56156e-57
B-C6-Plasma	HVCN1	72	1.17578e-58	2.46066e-56
B-C6-Plasma	NCOA3	72	3.79673e-48	6.21006e-46
B-C6-Plasma	LENG8	72	6.55782e-23	4.26562e-21
B-C6-Plasma	ANKRD28	73	7.5213e-18	3.7268e-16
B-C6-Plasma	SEC14L1	73	7.38883e-23	4.77849e-21
B-C6-Plasma	RPL35A	74	1.67404e-66	4.5488e-64
B-C6-Plasma	ACTB	74	1.16061e-62	2.73466e-60
B-C6-Plasma	PHF21A	74	1.59427e-23	1.0852e-21
B-C6-Plasma	RP11-796E2.4	74	7.30375e-42	9.61299e-40
B-C6-Plasma	TNFRSF17	74	1.58856e-30	1.44642e-28
B-C6-Plasma	ZNF791	74	1.05303e-44	1.50983e-42
B-C6-Plasma	FAM46C	75	1.72057e-34	1.76747e-32
B-C6-Plasma	SORL1	75	2.59018e-18	1.31833e-16
B-C6-Plasma	RPS2	75	2.78874e-66	7.51711e-64
B-C6-Plasma	DENND3	76	4.08979e-42	5.42525e-40
B-C6-Plasma	KIAA0125	76	7.03494e-53	1.30959e-50
B-C6-Plasma	RGS1	77	5.21663e-19	2.76802e-17
B-C6-Plasma	RPL10A	77	8.79824e-66	2.28037e-63
B-C6-Plasma	HSPA5	77	9.38475e-16	4.09068e-14
B-C6-Plasma	FNDC3A	77	8.8299e-20	4.95033e-18
B-C6-Plasma	GAS6	77	2.35617e-16	1.06705e-14
B-C6-Plasma	WSB1	77	3.61511e-57	7.38227e-55
B-C6-Plasma	COBLL1	78	5.84564e-49	9.70262e-47
B-C6-Plasma	SP110	78	1.41234e-52	2.6004e-50
B-C6-Plasma	EEF1A1	78	1.26976e-65	3.24116e-63
B-C6-Plasma	PPP3CA	79	5.24414e-55	1.03331e-52
B-C6-Plasma	BASP1	79	1.81735e-49	3.07707e-47
B-C6-Plasma	RPL7A	79	2.03336e-64	5.11284e-62
B-C6-Plasma	ANKRD11	79	9.02199e-16	3.93766e-14
B-C6-Plasma	BCL2	79	1.78916e-26	1.38903e-24
B-C6-Plasma	ARID3A	80	1.59876e-20	9.33597e-19
B-C6-Plasma	CD83	81	8.3305e-54	1.61315e-51
B-C6-Plasma	HIST1H1B	81	1.54273e-22	9.82621e-21
B-C6-Plasma	TRIM38	82	5.74792e-50	9.93182e-48
B-C6-Plasma	LAT2	82	2.29297e-52	4.15372e-50
B-C6-Plasma	PLEKHA2	82	3.42273e-53	6.40698e-51
B-C6-Plasma	KIAA1551	82	1.84263e-27	1.49604e-25
B-C6-Plasma	IGHG2	82	4.65576e-17	2.194e-15
B-C6-Plasma	RPS16	82	5.24089e-64	1.28895e-61
B-C6-Plasma	CD44	83	1.89702e-25	1.40789e-23
B-C6-Plasma	PDE4B	84	2.75621e-25	2.02327e-23
B-C6-Plasma	TLR10	84	1.21277e-49	2.06379e-47
B-C6-Plasma	CAMK2D	84	6.33579e-23	4.12917e-21
B-C6-Plasma	FAM214A	84	4.18515e-26	3.18317e-24
B-C6-Plasma	CHD7	85	8.54598e-42	1.12042e-39
B-C6-Plasma	ZFP36L1	85	2.55725e-51	4.53495e-49
B-C6-Plasma	RHBDF2	85	1.48651e-40	1.83466e-38
B-C6-Plasma	ADAR	86	9.70604e-19	5.02358e-17
B-C6-Plasma	RPL36A	86	6.66496e-38	7.58679e-36
B-C6-Plasma	STRBP	86	5.07497e-49	8.46514e-47
B-C6-Plasma	KCNN3	87	7.20575e-14	2.70368e-12
B-C6-Plasma	ANKRD36	87	1.27678e-17	6.26198e-16
B-C6-Plasma	SYK	87	1.04703e-47	1.68797e-45
B-C6-Plasma	XAF1	87	2.38776e-39	2.85295e-37
B-C6-Plasma	SYTL1	88	2.61592e-28	2.19256e-26
B-C6-Plasma	NANS	88	1.05389e-14	4.21732e-13
B-C6-Plasma	DNAJC1	88	1.86858e-18	9.56838e-17
B-C6-Plasma	SYNE2	88	1.74266e-22	1.1037e-20
B-C6-Plasma	PDK1	89	1.0709e-20	6.29717e-19
B-C6-Plasma	CKAP4	89	3.64169e-15	1.51485e-13
B-C6-Plasma	PSMA3-AS1	89	3.58941e-20	2.06033e-18
B-C6-Plasma	SYNGR2	89	3.2859e-47	5.1979e-45
B-C6-Plasma	GCC2	90	7.89994e-19	4.13324e-17
B-C6-Plasma	RPL30	90	1.88375e-61	4.2598e-59
B-C6-Plasma	IGHGP	90	1.65928e-14	6.57739e-13
B-C6-Plasma	GNG7	90	7.55992e-46	1.13211e-43
B-C6-Plasma	CCDC50	91	6.31106e-50	1.08492e-47
B-C6-Plasma	RPL18	91	9.82122e-61	2.17708e-58
B-C6-Plasma	RCSD1	92	9.04503e-56	1.79272e-53
B-C6-Plasma	GLS	92	9.62746e-20	5.37065e-18
B-C6-Plasma	EEF1B2	92	1.21611e-60	2.67814e-58
B-C6-Plasma	OGT	92	1.24425e-16	5.69616e-15
B-C6-Plasma	SSR4	92	6.91667e-23	4.49037e-21
B-C6-Plasma	CTSH	92	1.20502e-47	1.93342e-45
B-C6-Plasma	SNX29	92	3.2666e-50	5.70283e-48
B-C6-Plasma	MICAL3	92	8.73649e-33	8.53239e-31
B-C6-Plasma	PPM1K	93	3.96277e-50	6.88256e-48
B-C6-Plasma	RAB30-AS1	93	5.40151e-20	3.05367e-18
B-C6-Plasma	LRMP	93	5.50641e-45	7.99232e-43
B-C6-Plasma	VPS37B	93	2.8946e-24	2.04467e-22
B-C6-Plasma	FCRL3	94	8.57611e-32	8.16281e-30
B-C6-Plasma	FBXW7	94	1.36681e-15	5.88916e-14
B-C6-Plasma	CD180	94	4.72898e-45	6.89776e-43
B-C6-Plasma	CYSLTR1	94	1.50892e-22	9.62911e-21
B-C6-Plasma	NHLRC3	94	1.1856e-27	9.7433e-26
B-C6-Plasma	STK17B	95	1.86643e-53	3.51326e-51
B-C6-Plasma	EAF2	95	4.74691e-47	7.37062e-45
B-C6-Plasma	PTK2B	95	3.02939e-39	3.60679e-37
B-C6-Plasma	LYN	95	8.05482e-45	1.15983e-42
B-C6-Plasma	TXNDC11	95	8.67595e-15	3.52202e-13
B-C6-Plasma	HSH2D	95	2.85468e-46	4.33268e-44
B-C6-Plasma	CYTH4	95	1.67926e-33	1.67399e-31
B-C6-Plasma	RPL11	96	4.61743e-59	9.90953e-57
B-C6-Plasma	CPEB4	96	2.90597e-16	1.30901e-14
B-C6-Plasma	NCOA7	96	5.42009e-14	2.04736e-12
B-C6-Plasma	SEL1L	96	8.38821e-14	3.11956e-12
B-C6-Plasma	ZBP1	96	1.0042e-24	7.22984e-23
B-C6-Plasma	RERE	97	4.30839e-32	4.12406e-30
B-C6-Plasma	ANKRD36B	97	1.86057e-16	8.47163e-15
B-C6-Plasma	CDV3	98	5.34433e-19	2.83132e-17
B-C6-Plasma	UTRN	98	2.16724e-29	1.89179e-27
B-C6-Plasma	RPS13	98	6.71406e-58	1.38787e-55
B-C6-Plasma	FNBP4	98	8.95449e-29	7.67717e-27
B-C6-Plasma	STK4	98	2.76883e-27	2.21074e-25
B-C6-Plasma	RP11-386I14.4	99	1.02353e-51	1.8344e-49
B-C6-Plasma	PTPN7	99	2.33336e-23	1.57555e-21
B-C6-Plasma	EBF1	99	5.22514e-36	5.58908e-34
B-C6-Plasma	MARCKS	99	5.03281e-26	3.81068e-24
B-C6-Plasma	SKAP2	99	4.66203e-47	7.27233e-45
B-C6-Plasma	GSAP	99	1.4462e-27	1.17986e-25
B-C6-Plasma	BAZ2A	99	1.03684e-19	5.77442e-18
B-C6-Plasma	TRAF3IP3	100	9.47346e-27	7.42323e-25
B-C6-Plasma	RASGRP3	100	6.81436e-42	9.00404e-40
B-C6-Plasma	MAN1A1	100	2.09793e-12	6.88963e-11
B-C6-Plasma	RPS6	100	3.16268e-57	6.49776e-55
B-C6-Plasma	TXN	100	8.3638e-14	3.11392e-12

## Sheet: B-C7-Naïve
Cluster	Gene	Top	p.value	FDR
B-C7-Naïve	YBX1	1	0	0
B-C7-Naïve	CD74	1	0	0
B-C7-Naïve	HLA-DRA	1	0	0
B-C7-Naïve	HSP90AB1	1	0	0
B-C7-Naïve	MS4A1	1	0	0
B-C7-Naïve	RPL13	1	0	1.49207825044056e-321
B-C7-Naïve	IGLC2	1	3.32229e-270	1.67077e-267
B-C7-Naïve	NPM1	2	8.184345643054e-319	6.12806512641329e-316
B-C7-Naïve	HLA-DQA1	2	0	0
B-C7-Naïve	RPS12	2	0	0
B-C7-Naïve	CD79A	2	0	0
B-C7-Naïve	ENO1	3	5.84266e-285	3.5154e-282
B-C7-Naïve	RPL9	3	8.46429e-283	4.91717e-280
B-C7-Naïve	HLA-DRB1	3	0	0
B-C7-Naïve	HLA-DPA1	3	0	0
B-C7-Naïve	RPL32	4	3.45845952088873e-323	2.59384464066654e-320
B-C7-Naïve	HSPA8	4	1.15209e-255	5.24573e-253
B-C7-Naïve	RPLP0	4	0	0
B-C7-Naïve	PSME2	4	3.00723e-267	1.44751e-264
B-C7-Naïve	CD79B	4	3.57513e-301	2.40921e-298
B-C7-Naïve	PRDX1	5	4.07676e-231	1.57888e-228
B-C7-Naïve	EEF1B2	5	0	0
B-C7-Naïve	BANK1	5	2.73161e-262	1.27832e-259
B-C7-Naïve	HLA-DPB1	5	0	0
B-C7-Naïve	EEF1A1	5	7.03494e-266	3.33852e-263
B-C7-Naïve	RPS5	5	0	0
B-C7-Naïve	IGLC3	5	8.35469e-161	1.90205e-158
B-C7-Naïve	RPL34	6	1.04225e-241	4.28264e-239
B-C7-Naïve	LDHA	6	2.02916e-202	6.57407e-200
B-C7-Naïve	RPL18A	6	0	0
B-C7-Naïve	HLA-DQB1	7	0	0
B-C7-Naïve	ACTB	7	0	0
B-C7-Naïve	RPLP2	7	0	0
B-C7-Naïve	RAN	7	4.71419e-237	1.91374e-234
B-C7-Naïve	PTMA	8	0	0
B-C7-Naïve	RPS18	8	0	0
B-C7-Naïve	RPL12	8	0	9.26251e-307
B-C7-Naïve	TUBA1B	8	4.81972e-207	1.6571e-204
B-C7-Naïve	HNRNPA1	8	1.96285e-249	8.70214e-247
B-C7-Naïve	PKM	8	4.57075e-191	1.36289e-188
B-C7-Naïve	RPL8	9	0	0
B-C7-Naïve	NME1	9	1.2165e-142	2.34222e-140
B-C7-Naïve	ACTG1	9	0	0
B-C7-Naïve	RPS19	9	0	0
B-C7-Naïve	ABRACL	10	1.17195e-124	1.96456e-122
B-C7-Naïve	IGHD	10	4.15038e-198	1.29484e-195
B-C7-Naïve	B2M	10	2.85648e-206	9.62462e-204
B-C7-Naïve	PSMA7	10	8.86531e-165	2.13363e-162
B-C7-Naïve	RPS27A	11	0	0
B-C7-Naïve	RPSA	11	0	0
B-C7-Naïve	HLA-DMA	11	9.2606e-280	5.11519e-277
B-C7-Naïve	ARPC3	11	2.51173132558025e-316	1.80064415565889e-313
B-C7-Naïve	CYBA	11	0	0
B-C7-Naïve	CD52	12	2.185e-194	6.57334e-192
B-C7-Naïve	BTF3	12	2.01563e-228	7.63087e-226
B-C7-Naïve	RPS10	12	4.51945e-297	2.81997e-294
B-C7-Naïve	CORO1A	12	0	0
B-C7-Naïve	EIF5A	12	3.7983e-170	9.76945e-168
B-C7-Naïve	RPL5	13	5.7356e-247	2.44627e-244
B-C7-Naïve	RPS23	13	0	0
B-C7-Naïve	RPL35	13	0	0
B-C7-Naïve	TCL1A	13	2.03378e-155	4.3371e-153
B-C7-Naïve	PFN1	14	2.32668e-186	6.64365e-184
B-C7-Naïve	CD22	14	2.46974e-189	7.23613e-187
B-C7-Naïve	RPL13A	14	7.60136e-299	4.92539e-296
B-C7-Naïve	RPS8	15	0	0
B-C7-Naïve	NCL	15	3.83065e-136	6.93924e-134
B-C7-Naïve	MEF2C	15	1.29046e-231	5.0559e-229
B-C7-Naïve	HSPD1	16	1.62454e-148	3.23889e-146
B-C7-Naïve	HLA-DMB	16	5.62095e-223	2.08123e-220
B-C7-Naïve	RPS6	16	7.79141523491646e-321	6.10339548999171e-318
B-C7-Naïve	CFL1	16	1.40986e-208	4.89731e-206
B-C7-Naïve	RPL41	16	6.74952e-271	3.49874e-268
B-C7-Naïve	RPS27	17	1.26675e-270	6.46697e-268
B-C7-Naïve	RPL22L1	17	1.00261e-203	3.27979e-201
B-C7-Naïve	RPL10A	17	2.39523025103836e-320	1.83406554983542e-317
B-C7-Naïve	RBM3	17	4.22825e-170	1.07929e-167
B-C7-Naïve	RPL39	17	0	0
B-C7-Naïve	TPI1	17	7.58263e-151	1.53909e-148
B-C7-Naïve	FCER2	17	2.79663e-161	6.45408e-159
B-C7-Naïve	RPL7	18	1.05468e-229	4.03821e-227
B-C7-Naïve	POMP	18	4.8587e-123	8.02496e-121
B-C7-Naïve	RPS29	18	5.59606e-198	1.72985e-195
B-C7-Naïve	HSP90AA1	18	1.4511e-152	3.01811e-150
B-C7-Naïve	CD37	18	1.99981e-252	8.98422e-250
B-C7-Naïve	TUBB	19	5.09352e-162	1.19181e-159
B-C7-Naïve	CD72	19	6.80835e-191	2.01229e-188
B-C7-Naïve	GAPDH	19	6.30543e-168	1.55077e-165
B-C7-Naïve	CD19	19	1.58741e-164	3.79335e-162
B-C7-Naïve	HSPE1	20	9.11339e-140	1.71546e-137
B-C7-Naïve	RPS17	20	0	0
B-C7-Naïve	RPL23A	20	0	0
B-C7-Naïve	CALR	20	7.6283e-142	1.45214e-139
B-C7-Naïve	RPL3	20	0	0
B-C7-Naïve	PPA1	21	6.63529e-137	1.21505e-134
B-C7-Naïve	RPL21	21	0	0
B-C7-Naïve	RPS2	21	9.46598e-299	6.01786e-296
B-C7-Naïve	RPL27	21	1.62555e-280	9.12852e-278
B-C7-Naïve	SYNGR2	21	1.82668e-195	5.59529e-193
B-C7-Naïve	GDI2	22	1.1283e-211	4.00177e-209
B-C7-Naïve	RPS3A	23	1.14361e-205	3.81514e-203
B-C7-Naïve	PSME1	23	2.36529e-210	8.30167e-208
B-C7-Naïve	IGHM	23	9.82931e-189	2.85507e-186
B-C7-Naïve	RANBP1	23	5.74342e-114	8.67798e-112
B-C7-Naïve	RPL15	24	5.95986e-221	2.15926e-218
B-C7-Naïve	RPL28	24	4.91159057646762e-318	3.5976324922352e-315
B-C7-Naïve	RAC2	24	2.16691e-206	7.37495e-204
B-C7-Naïve	CD83	25	2.75925e-169	6.93808e-167
B-C7-Naïve	LCP1	25	1.1464e-199	3.60997e-197
B-C7-Naïve	RPS11	25	2.39635e-257	1.10606e-254
B-C7-Naïve	RPL4	26	3.33011e-201	1.06862e-198
B-C7-Naïve	TNFRSF13C	26	1.0472e-159	2.33671e-157
B-C7-Naïve	TMSB4X	27	1.15292e-188	3.3202e-186
B-C7-Naïve	RPL7A	27	0	0
B-C7-Naïve	RPS3	27	6.2396e-232	2.47338e-229
B-C7-Naïve	DDX21	27	1.43762e-117	2.25298e-115
B-C7-Naïve	RPS9	27	0	0
B-C7-Naïve	FAU	28	6.40039e-305	4.40112e-302
B-C7-Naïve	PA2G4	28	3.42996e-98	4.44496e-96
B-C7-Naïve	MT-ND2	28	9.41345e-171	2.45874e-168
B-C7-Naïve	RPS14	29	1.42449e-170	3.69207e-168
B-C7-Naïve	CLIC1	29	8.37014e-177	2.25619e-174
B-C7-Naïve	PPIA	29	2.10044e-153	4.39579e-151
B-C7-Naïve	FABP5	29	9.44624e-74	8.5102e-72
B-C7-Naïve	RPS24	29	1.48049e-282	8.45488e-280
B-C7-Naïve	RPL36	29	1.42181e-286	8.71024e-284
B-C7-Naïve	SRM	30	4.38015e-88	4.88692e-86
B-C7-Naïve	RPL11	30	1.30774e-226	4.89588e-224
B-C7-Naïve	PRMT1	30	4.03138e-111	5.9058e-109
B-C7-Naïve	MT-ND4	30	4.83004e-299	3.19105e-296
B-C7-Naïve	VDAC1	31	7.63734e-101	1.02116e-98
B-C7-Naïve	SLC25A5	31	4.72968e-166	1.14649e-163
B-C7-Naïve	IFITM2	31	3.75332e-168	9.29885e-166
B-C7-Naïve	RPL19	31	0	0
B-C7-Naïve	POU2F2	31	3.02894e-160	6.80381e-158
B-C7-Naïve	VPREB3	31	1.47074e-144	2.84799e-142
B-C7-Naïve	PSMA4	32	2.62701e-120	4.21498e-118
B-C7-Naïve	ALDOA	32	2.71998e-168	6.78868e-166
B-C7-Naïve	SRSF3	33	6.60689e-112	9.80672e-110
B-C7-Naïve	PSMA2	33	6.50007e-123	1.06836e-120
B-C7-Naïve	RPS21	33	0	0
B-C7-Naïve	CHI3L2	34	1.9045e-110	2.76596e-108
B-C7-Naïve	PARP14	34	1.36414e-160	3.08478e-158
B-C7-Naïve	EIF3E	34	3.16392e-177	8.59719e-175
B-C7-Naïve	SRSF2	34	5.14398e-99	6.77036e-97
B-C7-Naïve	CD40	34	1.81178e-156	3.9132e-154
B-C7-Naïve	SERBP1	35	2.20554e-133	3.93193e-131
B-C7-Naïve	RPL37A	35	1.48219693752374e-323	1.37300842979282e-320
B-C7-Naïve	PSMB9	35	6.71035e-167	1.63839e-164
B-C7-Naïve	TXN	35	5.23661e-77	4.95624e-75
B-C7-Naïve	BTG1	36	8.8211e-170	2.23472e-167
B-C7-Naïve	IRF8	36	3.86922e-151	7.90118e-149
B-C7-Naïve	MIF	36	1.58451e-90	1.87328e-88
B-C7-Naïve	RPL10	37	1.08161e-283	6.39365e-281
B-C7-Naïve	PTPN6	37	2.92495e-162	6.89183e-160
B-C7-Naïve	RPL18	37	2.25312e-276	1.1862e-273
B-C7-Naïve	TYMP	37	5.23912e-120	8.36621e-118
B-C7-Naïve	MT-ND3	37	1.76861e-178	4.84484e-176
B-C7-Naïve	CTSS	38	2.25134e-161	5.2315e-159
B-C7-Naïve	RPL6	38	1.49562e-162	3.54882e-160
B-C7-Naïve	RPS28	38	2.78739e-246	1.17398e-243
B-C7-Naïve	H3F3A	39	7.71451e-174	2.03072e-171
B-C7-Naïve	ANXA6	39	1.45591e-142	2.78724e-140
B-C7-Naïve	SWAP70	39	2.64564e-148	5.24367e-146
B-C7-Naïve	RPS25	39	3.03531e-247	1.31118e-244
B-C7-Naïve	LDHB	39	1.0538e-113	1.58512e-111
B-C7-Naïve	NHP2	40	4.84281e-122	7.92105e-120
B-C7-Naïve	RPS4X	40	2.59598e-184	7.35035e-182
B-C7-Naïve	RPL31	41	1.75016e-242	7.28023e-240
B-C7-Naïve	ARPC1B	41	4.44016e-156	9.52908e-154
B-C7-Naïve	PGK1	41	5.45805e-133	9.67914e-131
B-C7-Naïve	RPS13	41	7.24105e-213	2.59553e-210
B-C7-Naïve	IFI16	42	4.14007e-159	9.11735e-157
B-C7-Naïve	BASP1	42	7.16708e-138	1.32685e-135
B-C7-Naïve	SLC25A3	42	1.02106e-125	1.72882e-123
B-C7-Naïve	SNRPE	43	5.48171e-103	7.47777e-101
B-C7-Naïve	CR2	43	7.08266e-108	9.90221e-106
B-C7-Naïve	RPL27A	43	3.43915e-279	1.86901e-276
B-C7-Naïve	HVCN1	43	1.2058e-135	2.16108e-133
B-C7-Naïve	IMPDH2	44	1.04327e-121	1.69816e-119
B-C7-Naïve	RPL26	44	6.81753e-277	3.64619e-274
B-C7-Naïve	C11orf31	45	1.28767e-149	2.58254e-147
B-C7-Naïve	RFTN1	46	1.35025e-80	1.37449e-78
B-C7-Naïve	PHACTR1	46	5.37648e-130	9.38628e-128
B-C7-Naïve	CHCHD2	46	6.20642e-148	1.22292e-145
B-C7-Naïve	OAZ1	46	3.00042e-159	6.65105e-157
B-C7-Naïve	RPL14	47	3.6476e-201	1.15946e-198
B-C7-Naïve	GYPC	48	5.58944e-88	6.21553e-86
B-C7-Naïve	RPL35A	48	9.76809e-155	2.05704e-152
B-C7-Naïve	HNRNPF	48	1.8379e-146	3.60036e-144
B-C7-Naïve	PHB	48	5.89824e-82	6.07753e-80
B-C7-Naïve	MARCKSL1	49	6.69769e-141	1.26782e-138
B-C7-Naïve	RPS7	49	1.74702e-222	6.39829e-220
B-C7-Naïve	RPL29	49	1.0852e-268	5.29926e-266
B-C7-Naïve	LAT2	50	4.02114e-127	6.84284e-125
B-C7-Naïve	CCT2	50	2.46016e-94	3.0701e-92
B-C7-Naïve	GNB2L1	51	1.9055e-194	5.78414e-192
B-C7-Naïve	SNRPF	51	4.26335e-89	4.86947e-87
B-C7-Naïve	RPLP1	51	2.47422e-151	5.08331e-149
B-C7-Naïve	ILF2	52	1.14628e-84	1.22612e-82
B-C7-Naïve	WARS	52	3.33027e-78	3.23372e-76
B-C7-Naïve	PSMB3	52	6.67157e-119	1.05536e-116
B-C7-Naïve	RPL30	53	2.24734e-155	4.76239e-153
B-C7-Naïve	SET	53	1.27582e-131	2.25066e-129
B-C7-Naïve	COTL1	53	8.77248e-136	1.58064e-133
B-C7-Naïve	CYCS	54	6.50154e-68	5.38238e-66
B-C7-Naïve	PDLIM1	54	2.36069e-115	3.6155e-113
B-C7-Naïve	PLAC8	56	8.59282e-145	1.67356e-142
B-C7-Naïve	NCF1	56	6.03667e-137	1.11147e-134
B-C7-Naïve	CCT3	57	1.65284e-86	1.80229e-84
B-C7-Naïve	HNRNPA3	57	1.80923e-104	2.48817e-102
B-C7-Naïve	RPS16	57	3.755e-270	1.8606e-267
B-C7-Naïve	SPIB	57	6.68199e-113	9.96208e-111
B-C7-Naïve	MT-CO3	57	2.06938e-236	8.30068e-234
B-C7-Naïve	RALGPS2	58	5.13421e-113	7.68854e-111
B-C7-Naïve	ACTR3	58	1.76132e-130	3.09093e-128
B-C7-Naïve	C1QBP	58	2.55348e-108	3.59987e-106
B-C7-Naïve	SNRPD1	58	7.19035e-78	6.90233e-76
B-C7-Naïve	REL	59	2.45518e-110	3.55043e-108
B-C7-Naïve	SNRPG	59	9.87727e-80	9.8463e-78
B-C7-Naïve	CCT5	59	1.39309e-79	1.38055e-77
B-C7-Naïve	MYL12A	59	2.00611e-129	3.44866e-127
B-C7-Naïve	RPS15	59	4.35247e-248	1.90457e-245
B-C7-Naïve	PARK7	60	9.08594e-91	1.07796e-88
B-C7-Naïve	CYB561A3	60	3.63795e-117	5.67486e-115
B-C7-Naïve	FTL	60	5.75954e-139	1.07217e-136
B-C7-Naïve	SMIM14	61	1.8442e-120	2.97313e-118
B-C7-Naïve	PKIG	61	2.39352e-109	3.4318e-107
B-C7-Naïve	CHCHD10	61	4.98621e-159	1.0839e-156
B-C7-Naïve	CD53	62	1.94281e-118	3.05893e-116
B-C7-Naïve	LYN	62	7.71683e-109	1.09709e-106
B-C7-Naïve	RPL17	62	1.60715e-181	4.51261e-179
B-C7-Naïve	LYL1	62	7.43874e-117	1.15503e-114
B-C7-Naïve	SUB1	63	6.61763e-110	9.52882e-108
B-C7-Naïve	PSMB1	64	4.08655e-95	5.13777e-93
B-C7-Naïve	RPL38	65	9.8485e-179	2.71996e-176
B-C7-Naïve	SLC25A6	66	3.45445e-176	9.23765e-174
B-C7-Naïve	POLR2L	67	3.18365e-64	2.49465e-62
B-C7-Naïve	FTH1	67	2.12901e-175	5.64842e-173
B-C7-Naïve	EVL	67	1.60649e-77	1.5334e-75
B-C7-Naïve	RPL22	68	4.36443e-159	9.54903e-157
B-C7-Naïve	RHOA	68	1.67013e-136	3.04181e-134
B-C7-Naïve	HLA-DRB5	68	1.60758e-107	2.23826e-105
B-C7-Naïve	SFPQ	69	2.46431e-57	1.70148e-55
B-C7-Naïve	BID	69	3.39372e-69	2.8587e-67
B-C7-Naïve	NACA	70	1.9983e-128	3.41781e-126
B-C7-Naïve	EBNA1BP2	71	7.57695e-59	5.44345e-57
B-C7-Naïve	DBNL	71	1.04909e-111	1.55036e-109
B-C7-Naïve	NOP10	71	7.97695e-87	8.72647e-85
B-C7-Naïve	VASP	71	8.60889e-121	1.39456e-118
B-C7-Naïve	TIMM13	72	5.80096e-59	4.17645e-57
B-C7-Naïve	RPL36A	73	2.98665e-150	6.02588e-148
B-C7-Naïve	SNRPB	73	3.63048e-119	5.77007e-117
B-C7-Naïve	ATP5G3	74	9.95293e-78	9.5271e-76
B-C7-Naïve	CTSH	74	1.89797e-101	2.56828e-99
B-C7-Naïve	BTK	75	3.12337e-97	4.00148e-95
B-C7-Naïve	HNRNPK	75	3.11434e-123	5.19478e-121
B-C7-Naïve	CSK	75	8.46703e-109	1.19869e-106
B-C7-Naïve	APRT	75	1.5756e-88	1.77553e-86
B-C7-Naïve	DDX39A	75	1.34845e-79	1.34025e-77
B-C7-Naïve	MT-CYB	75	1.57709e-104	2.1778e-102
B-C7-Naïve	AKR1A1	76	2.2702e-86	2.45955e-84
B-C7-Naïve	STAT1	76	5.32461e-108	7.47531e-106
B-C7-Naïve	SP100	76	7.24513e-89	8.24721e-87
B-C7-Naïve	BLNK	76	1.06518e-97	1.36985e-95
B-C7-Naïve	HSP90B1	76	2.34474e-53	1.49912e-51
B-C7-Naïve	ARPC2	77	7.41424e-130	1.28771e-127
B-C7-Naïve	SSBP1	77	2.20954e-89	2.56719e-87
B-C7-Naïve	RP11-231C14.7	77	7.39813e-96	9.37115e-94
B-C7-Naïve	MT-ATP6	77	9.89229e-125	1.66655e-122
B-C7-Naïve	COX5A	78	9.1293e-80	9.12767e-78
B-C7-Naïve	EIF3I	79	2.33382e-114	3.54215e-112
B-C7-Naïve	BCL11A	79	1.80339e-92	2.19363e-90
B-C7-Naïve	SP140	79	1.79584e-79	1.77446e-77
B-C7-Naïve	COX7B	79	1.10582e-74	1.01249e-72
B-C7-Naïve	TMEM123	79	5.38712e-55	3.53828e-53
B-C7-Naïve	LAPTM5	80	2.07731e-105	2.88036e-103
B-C7-Naïve	LY6E	80	7.21185e-85	7.73873e-83
B-C7-Naïve	MIR155HG	80	1.46001e-50	8.75334e-49
B-C7-Naïve	RPL37	81	9.89046e-205	3.26715e-202
B-C7-Naïve	LY86	81	1.14107e-93	1.4135e-91
B-C7-Naïve	HLA-A	81	3.47485e-84	3.67027e-82
B-C7-Naïve	RPS15A	82	3.17687e-101	4.28166e-99
B-C7-Naïve	DCTPP1	82	1.32196e-80	1.34976e-78
B-C7-Naïve	RCSD1	83	1.23208e-98	1.61532e-96
B-C7-Naïve	FCMR	83	1.69336e-66	1.37154e-64
B-C7-Naïve	PRELID1	83	4.53433e-101	6.08684e-99
B-C7-Naïve	NDUFB2	83	3.82371e-71	3.29504e-69
B-C7-Naïve	TLR10	84	6.85214e-91	8.24557e-89
B-C7-Naïve	RSL1D1	84	2.40611e-81	2.47169e-79
B-C7-Naïve	NOP56	84	3.78942e-64	2.94875e-62
B-C7-Naïve	ODC1	85	8.5531e-93	1.04796e-90
B-C7-Naïve	TMSB10	85	1.59429e-139	2.98433e-137
B-C7-Naïve	ARHGAP24	85	3.52086e-90	4.13352e-88
B-C7-Naïve	SKAP2	85	7.23326e-95	9.06013e-93
B-C7-Naïve	UBE2L6	85	1.4138e-110	2.06219e-108
B-C7-Naïve	ISG20	85	1.85064e-72	1.62808e-70
B-C7-Naïve	ATP5G1	85	2.38807e-73	2.1457e-71
B-C7-Naïve	DBI	86	1.87717e-85	2.02075e-83
B-C7-Naïve	CCT6A	86	1.37819e-67	1.13816e-65
B-C7-Naïve	NOLC1	86	1.14522e-52	7.15898e-51
B-C7-Naïve	GRB2	86	5.36012e-103	7.34162e-101
B-C7-Naïve	GBP1	87	2.40934e-84	2.569e-82
B-C7-Naïve	CD24	87	2.95692e-89	3.41201e-87
B-C7-Naïve	ATP5B	88	4.21352e-82	4.36832e-80
B-C7-Naïve	FCRLA	89	2.92855e-88	3.27822e-86
B-C7-Naïve	SUMO2	89	3.30864e-109	4.72378e-107
B-C7-Naïve	RPS20	90	2.4454e-181	6.80952e-179
B-C7-Naïve	GPATCH4	91	4.55549e-58	3.20444e-56
B-C7-Naïve	EIF5B	91	6.3313e-52	3.90709e-50
B-C7-Naïve	GLTSCR2	91	1.14775e-115	1.76586e-113
B-C7-Naïve	PTGES3	92	8.67243e-91	1.03254e-88
B-C7-Naïve	PARP1	93	1.76594e-101	2.39925e-99
B-C7-Naïve	PDIA6	93	2.4148e-93	2.98038e-91
B-C7-Naïve	RPL23	93	7.78994e-130	1.34602e-127
B-C7-Naïve	SNX2	94	6.7639e-94	8.4097e-92
B-C7-Naïve	SNX3	94	1.41217e-111	2.0778e-109
B-C7-Naïve	BLK	94	5.66178e-88	6.27526e-86
B-C7-Naïve	PDIA3	94	4.07407e-80	4.09766e-78
B-C7-Naïve	NDUFAB1	94	2.61106e-57	1.79912e-55
B-C7-Naïve	GBP4	95	4.67754e-78	4.5159e-76
B-C7-Naïve	NOP16	95	3.84418e-52	2.38099e-50
B-C7-Naïve	SEPT7	95	7.51729e-91	9.01379e-89
B-C7-Naïve	GBP2	96	1.27161e-71	1.10999e-69
B-C7-Naïve	HMGA1	96	1.1677e-74	1.06625e-72
B-C7-Naïve	HSPA5	96	7.54828e-54	4.85366e-52
B-C7-Naïve	BANF1	96	2.15054e-68	1.78914e-66
B-C7-Naïve	ACP5	96	7.54408e-91	9.01384e-89
B-C7-Naïve	NUDC	97	2.81802e-69	2.37971e-67
B-C7-Naïve	UBB	97	4.11156e-115	6.26854e-113
B-C7-Naïve	UBA52	97	2.3594e-151	4.87716e-149
B-C7-Naïve	BZW1	98	2.65604e-70	2.25991e-68
B-C7-Naïve	STX7	98	1.06236e-88	1.20523e-86
B-C7-Naïve	CDK4	98	7.07707e-50	4.19077e-48
B-C7-Naïve	MT-ND1	98	5.80103e-67	4.73269e-65
B-C7-Naïve	ARPC4	99	1.40126e-98	1.83001e-96
B-C7-Naïve	HSPA9	99	5.16071e-56	3.41621e-54
B-C7-Naïve	ORAI2	99	1.92792e-87	2.12981e-85
B-C7-Naïve	YBX3	99	2.28409e-64	1.79394e-62
B-C7-Naïve	HNRNPDL	100	6.64353e-90	7.74557e-88
B-C7-Naïve	FKBP1A	100	1.12438e-66	9.15095e-65
B-C7-Naïve	MT-CO2	100	7.95372e-161	1.82308e-158

## Sheet: B-C8-GCB
Cluster	Gene	Top	p.value	FDR
B-C8-GCB	CD74	1	0	0
B-C8-GCB	HLA-DRA	1	0	0
B-C8-GCB	GAPDH	1	0	5.55329785925561e-321
B-C8-GCB	SERF2	1	1.2675748209703e-319	4.74556490505883e-316
B-C8-GCB	ACTG1	1	0	0
B-C8-GCB	CD79A	1	0	0
B-C8-GCB	IGKC	2	7.09812e-193	5.83327e-190
B-C8-GCB	CD79B	2	0	0
B-C8-GCB	ACTB	3	0	0
B-C8-GCB	MS4A1	3	1.10046698759729e-313	3.70791346801747e-310
B-C8-GCB	CFL1	3	2.47073e-277	5.94635e-274
B-C8-GCB	SYNE2	3	5.02661e-160	2.7765e-157
B-C8-GCB	RGS13	4	2.19029e-148	1.08529e-145
B-C8-GCB	ARPC2	4	2.36522e-250	3.98469e-247
B-C8-GCB	ATP5L	4	8.24825e-210	9.58333e-207
B-C8-GCB	LRMP	4	9.09874e-202	9.01685e-199
B-C8-GCB	TCL1A	4	3.374e-214	4.2105e-211
B-C8-GCB	MARCKSL1	5	2.22266e-220	2.99561e-217
B-C8-GCB	HLA-DRB1	5	8.29568388896663e-312	2.54104e-308
B-C8-GCB	ARPC3	5	1.59534e-280	4.13487e-277
B-C8-GCB	NEIL1	5	1.00755e-172	6.40534e-170
B-C8-GCB	LIMD2	5	8.44865e-196	7.49129e-193
B-C8-GCB	HMGN1	5	1.99278e-220	2.79769e-217
B-C8-GCB	H3F3A	6	6.10609e-258	1.08284e-254
B-C8-GCB	UCP2	6	6.66493e-187	5.22251e-184
B-C8-GCB	CORO1A	6	0	0
B-C8-GCB	LAPTM5	7	7.74393e-275	1.73949e-271
B-C8-GCB	HLA-DMB	7	1.19071e-231	1.74434e-228
B-C8-GCB	HLA-DPB1	7	1.4801e-300	4.15587e-297
B-C8-GCB	UBE2J1	7	1.75041e-175	1.22872e-172
B-C8-GCB	PFN1	7	9.8833e-201	9.51451e-198
B-C8-GCB	PARP1	8	2.24076e-198	2.04054e-195
B-C8-GCB	BASP1	8	3.21055e-203	3.27807e-200
B-C8-GCB	HLA-DQA1	8	7.59091e-235	1.16258e-231
B-C8-GCB	HLA-DMA	8	1.63273e-244	2.61968e-241
B-C8-GCB	HLA-DPA1	8	2.82714e-273	5.60339e-270
B-C8-GCB	HMCES	9	3.25418e-132	1.19181e-129
B-C8-GCB	SLC25A5	9	1.42312e-200	1.33196e-197
B-C8-GCB	CD22	9	2.17565e-194	1.87965e-191
B-C8-GCB	RP11-231C14.7	10	2.8634e-182	2.19272e-179
B-C8-GCB	JCHAIN	11	1.42148e-133	5.3815e-131
B-C8-GCB	OAZ1	13	4.87155e-274	1.02589e-270
B-C8-GCB	CD37	13	5.27079e-258	9.86633e-255
B-C8-GCB	RFTN1	14	1.4238e-151	7.49585e-149
B-C8-GCB	LPP	14	4.51e-115	1.21568e-112
B-C8-GCB	ARPC1B	14	1.08763e-190	8.72538e-188
B-C8-GCB	IRF8	14	1.91633e-211	2.30603e-208
B-C8-GCB	HLA-DQB1	16	6.06753e-209	6.59482e-206
B-C8-GCB	TCEA1	16	8.46609e-143	3.80342e-140
B-C8-GCB	MEF2C	17	2.93662e-194	2.47366e-191
B-C8-GCB	EZR	17	8.12002e-175	5.47192e-172
B-C8-GCB	ARHGDIB	17	2.11428e-179	1.54867e-176
B-C8-GCB	LCP1	17	8.31063e-205	8.75057e-202
B-C8-GCB	GGA2	18	3.24024e-163	1.85045e-160
B-C8-GCB	VPREB3	18	2.4143e-165	1.42715e-162
B-C8-GCB	HNRNPA1	19	2.28243e-175	1.56948e-172
B-C8-GCB	MYL6	19	1.00236e-136	4.0691e-134
B-C8-GCB	DAAM1	19	1.95355e-105	4.6683e-103
B-C8-GCB	CYBA	19	5.46386e-220	7.08074e-217
B-C8-GCB	RPS5	19	9.08173e-210	1.02e-206
B-C8-GCB	BTF3	20	3.43752e-170	2.14489e-167
B-C8-GCB	SWAP70	20	9.79316e-180	7.33268e-177
B-C8-GCB	POU2AF1	21	7.87577e-141	3.44632e-138
B-C8-GCB	BCL7A	21	2.11316e-117	5.78869e-115
B-C8-GCB	DBI	22	1.41659e-150	7.34319e-148
B-C8-GCB	PKM	22	3.26652e-127	1.11174e-124
B-C8-GCB	CD38	23	1.24669e-103	2.83824e-101
B-C8-GCB	NPM1	23	6.7908e-145	3.22266e-142
B-C8-GCB	HMGA1	23	2.93599e-133	1.09917e-130
B-C8-GCB	IGHG1	23	5.10308e-111	1.31254e-108
B-C8-GCB	HERPUD1	24	1.58821e-146	7.64475e-144
B-C8-GCB	POU2F2	24	2.50361e-177	1.79482e-174
B-C8-GCB	MBD4	25	1.09933e-127	3.77966e-125
B-C8-GCB	BCAS4	25	1.64593e-129	5.71733e-127
B-C8-GCB	ACTR3	26	2.39432e-143	1.09019e-140
B-C8-GCB	NCF1	27	8.56154e-169	5.24495e-166
B-C8-GCB	ISG20	27	6.85379e-119	1.95705e-116
B-C8-GCB	AC023590.1	29	3.6945e-89	6.28699e-87
B-C8-GCB	RPL28	29	5.1608e-162	2.89813e-159
B-C8-GCB	LBR	30	2.54429e-93	4.81614e-91
B-C8-GCB	RHOA	30	6.51979e-134	2.49634e-131
B-C8-GCB	SYPL1	30	2.43883e-144	1.1413e-141
B-C8-GCB	CD40	30	2.45566e-156	1.33453e-153
B-C8-GCB	RAN	31	1.54262e-126	5.14623e-124
B-C8-GCB	CCDC88A	32	2.66586e-93	5.01807e-91
B-C8-GCB	TMEM123	32	8.92198e-101	1.93947e-98
B-C8-GCB	MYL12A	32	8.95956e-141	3.8703e-138
B-C8-GCB	RPL10A	33	1.21222e-174	8.00875e-172
B-C8-GCB	YWHAB	33	2.89447e-126	9.46856e-124
B-C8-GCB	CCNI	34	8.90164e-130	3.12429e-127
B-C8-GCB	GSTP1	34	9.07508e-148	4.43153e-145
B-C8-GCB	SLC25A3	34	4.38443e-122	1.34299e-119
B-C8-GCB	RPL21	34	4.79841e-174	3.10918e-171
B-C8-GCB	GCHFR	34	1.01382e-84	1.53873e-82
B-C8-GCB	PRDX1	35	6.80324e-112	1.76329e-109
B-C8-GCB	ALOX5AP	35	8.7645e-135	3.43385e-132
B-C8-GCB	FCRLA	36	2.46576e-119	7.10097e-117
B-C8-GCB	BRK1	36	7.35983e-122	2.23407e-119
B-C8-GCB	SMIM14	36	1.25948e-141	5.5838e-139
B-C8-GCB	SEC14L1	36	1.64631e-89	2.83014e-87
B-C8-GCB	KLHL6	37	1.66225e-82	2.44576e-80
B-C8-GCB	LAT2	37	8.42601e-136	3.34007e-133
B-C8-GCB	ARPC5	38	4.63106e-120	1.36876e-117
B-C8-GCB	SEL1L3	38	1.17215e-125	3.76137e-123
B-C8-GCB	GNB2L1	38	4.12604e-166	2.48255e-163
B-C8-GCB	H2AFV	38	6.95097e-87	1.1206e-84
B-C8-GCB	TNFRSF13C	38	7.25971e-123	2.28606e-120
B-C8-GCB	STX7	39	6.27994e-137	2.59828e-134
B-C8-GCB	SRSF9	39	4.51006e-113	1.19655e-110
B-C8-GCB	HMGB1	39	7.52605e-118	2.07855e-115
B-C8-GCB	CD19	39	4.73527e-118	1.3186e-115
B-C8-GCB	RPL15	40	1.65772e-164	9.63019e-162
B-C8-GCB	EAF2	40	1.65582e-130	5.87276e-128
B-C8-GCB	TMSB4X	40	1.56168e-118	4.38495e-116
B-C8-GCB	ANP32B	41	4.23844e-93	7.93389e-91
B-C8-GCB	DYNLL1	42	2.89029e-100	6.16364e-98
B-C8-GCB	ATP5G3	43	4.8038e-96	9.46545e-94
B-C8-GCB	IL4R	43	2.17351e-97	4.41171e-95
B-C8-GCB	ZCCHC7	44	5.94466e-105	1.4007e-102
B-C8-GCB	CCDC144A	44	2.11595e-72	2.48414e-70
B-C8-GCB	PRDX6	45	6.9132e-114	1.84868e-111
B-C8-GCB	SLC25A6	45	1.44035e-153	7.70337e-151
B-C8-GCB	S100A10	46	5.94093e-88	9.81244e-86
B-C8-GCB	COTL1	46	4.36529e-150	2.22854e-147
B-C8-GCB	RASGRP3	47	6.04235e-107	1.4753e-104
B-C8-GCB	RPL8	47	1.42423e-149	7.16237e-147
B-C8-GCB	LMO2	47	9.66064e-90	1.70422e-87
B-C8-GCB	LDHB	47	1.32133e-89	2.28313e-87
B-C8-GCB	CD52	48	2.32858e-100	4.9974e-98
B-C8-GCB	CD53	48	1.29596e-143	5.98166e-141
B-C8-GCB	SIAH2	48	9.85372e-90	1.72026e-87
B-C8-GCB	CYB561A3	48	2.43536e-132	9.01726e-130
B-C8-GCB	YBX1	49	1.17819e-110	2.98481e-108
B-C8-GCB	SUSD3	49	1.74757e-76	2.20535e-74
B-C8-GCB	GYPC	50	1.09134e-78	1.465e-76
B-C8-GCB	COX5A	50	1.50845e-92	2.77735e-90
B-C8-GCB	RBM6	51	1.02851e-84	1.55402e-82
B-C8-GCB	HLA-DOB	51	4.09798e-99	8.52329e-97
B-C8-GCB	NDUFA4	51	3.12582e-104	7.21379e-102
B-C8-GCB	SELT	52	8.00807e-113	2.09166e-110
B-C8-GCB	SERPINA9	52	1.60665e-64	1.57826e-62
B-C8-GCB	CTSH	53	1.74379e-119	5.06511e-117
B-C8-GCB	BIK	54	1.23671e-65	1.25134e-63
B-C8-GCB	SRSF3	55	1.34247e-85	2.08448e-83
B-C8-GCB	GDI2	55	6.69673e-132	2.42623e-129
B-C8-GCB	EVL	55	9.24161e-75	1.13645e-72
B-C8-GCB	GCSAM	56	4.28941e-65	4.27596e-63
B-C8-GCB	EEF1A1	56	1.89277e-138	8.07277e-136
B-C8-GCB	GRHPR	56	5.43473e-88	9.02057e-86
B-C8-GCB	RPS10	57	1.03711e-137	4.36805e-135
B-C8-GCB	PPIA	57	8.41452e-95	1.63884e-92
B-C8-GCB	DNMT1	57	1.1475e-70	1.2931e-68
B-C8-GCB	SNX3	58	6.32335e-137	2.59828e-134
B-C8-GCB	TPD52	58	6.57794e-105	1.53915e-102
B-C8-GCB	EIF3H	58	1.90277e-108	4.71411e-106
B-C8-GCB	TKT	59	1.74912e-83	2.60773e-81
B-C8-GCB	DCAF12	59	8.31039e-62	7.58836e-60
B-C8-GCB	EEF2	59	1.28821e-136	5.16724e-134
B-C8-GCB	P2RX5	60	1.27712e-89	2.21811e-87
B-C8-GCB	REL	61	1.05317e-122	3.28571e-120
B-C8-GCB	SH3KBP1	61	1.15942e-67	1.22847e-65
B-C8-GCB	SRP14	61	2.97808e-97	6.00858e-95
B-C8-GCB	ITSN2	62	1.91573e-98	3.93589e-96
B-C8-GCB	VNN2	62	7.06638e-66	7.21499e-64
B-C8-GCB	EIF3F	62	6.58039e-113	1.73219e-110
B-C8-GCB	RPS2	62	2.12713e-134	8.23811e-132
B-C8-GCB	PRPSAP2	62	3.70057e-72	4.32941e-70
B-C8-GCB	ODC1	64	5.86609e-107	1.44272e-104
B-C8-GCB	GMDS	64	1.59112e-64	1.56758e-62
B-C8-GCB	CPNE5	64	1.19331e-78	1.59553e-76
B-C8-GCB	DEF8	64	1.55199e-71	1.77867e-69
B-C8-GCB	IGLC2	64	8.25649e-79	1.11725e-76
B-C8-GCB	SEMA4A	65	7.08502e-62	6.52248e-60
B-C8-GCB	LYN	65	2.94655e-106	7.09151e-104
B-C8-GCB	CLEC2D	65	4.47814e-68	4.83611e-66
B-C8-GCB	YWHAE	65	1.25369e-77	1.63728e-75
B-C8-GCB	FKBP1A	65	1.96971e-90	3.51151e-88
B-C8-GCB	STAG3	66	1.59236e-75	1.97253e-73
B-C8-GCB	MYBL1	67	9.69764e-57	7.79838e-55
B-C8-GCB	MRPL51	67	8.06786e-79	1.09612e-76
B-C8-GCB	SPIB	68	8.93683e-105	2.07667e-102
B-C8-GCB	SYNGR2	69	6.08585e-109	1.53027e-106
B-C8-GCB	LY86	70	1.79325e-102	4.00145e-100
B-C8-GCB	CHCHD2	70	2.83475e-91	5.1077e-89
B-C8-GCB	SEC61B	70	1.03064e-74	1.26278e-72
B-C8-GCB	POMP	70	6.35594e-79	8.67032e-77
B-C8-GCB	RPL23A	70	6.28199e-131	2.25176e-128
B-C8-GCB	COX6C	71	5.86338e-85	9.02104e-83
B-C8-GCB	BLNK	71	3.7948e-100	8.04163e-98
B-C8-GCB	CAPZB	72	7.66296e-90	1.35893e-87
B-C8-GCB	LYPLAL1	72	4.77581e-71	5.41805e-69
B-C8-GCB	CD81	72	1.17317e-74	1.4322e-72
B-C8-GCB	RRAS2	72	6.70192e-82	9.73338e-80
B-C8-GCB	BTG1	72	1.6511e-101	3.63609e-99
B-C8-GCB	ABRACL	73	5.07932e-64	4.88979e-62
B-C8-GCB	STK17A	74	4.28089e-65	4.27596e-63
B-C8-GCB	ITGAE	74	4.70032e-59	3.95931e-57
B-C8-GCB	SUMO2	74	9.82766e-90	1.72026e-87
B-C8-GCB	RNGTT	75	4.06053e-63	3.82166e-61
B-C8-GCB	LCK	76	7.66749e-64	7.31866e-62
B-C8-GCB	TRAPPC1	76	1.58607e-91	2.87318e-89
B-C8-GCB	SPATS2	77	2.71286e-64	2.64183e-62
B-C8-GCB	COX6A1	77	9.17321e-81	1.29866e-78
B-C8-GCB	MYL12B	77	1.27273e-87	2.08172e-85
B-C8-GCB	HDAC1	78	1.5281e-67	1.60398e-65
B-C8-GCB	PTPN18	78	1.02157e-81	1.47098e-79
B-C8-GCB	SPI1	78	2.93524e-96	5.81765e-94
B-C8-GCB	RPS13	79	3.31593e-127	1.11727e-124
B-C8-GCB	ZNF106	79	5.16819e-70	5.80456e-68
B-C8-GCB	H2AFZ	80	2.70259e-69	3.01527e-67
B-C8-GCB	SKAP2	80	1.12005e-94	2.16891e-92
B-C8-GCB	RPSA	81	2.03896e-126	6.73537e-124
B-C8-GCB	CD180	81	2.65416e-92	4.86028e-90
B-C8-GCB	DBNL	81	4.60996e-105	1.09386e-102
B-C8-GCB	PSIP1	81	2.34668e-60	2.04842e-58
B-C8-GCB	UBE2N	81	9.96621e-85	1.51946e-82
B-C8-GCB	PAG1	82	2.41064e-56	1.92474e-54
B-C8-GCB	NANS	82	4.76161e-61	4.27834e-59
B-C8-GCB	RGS10	82	7.23937e-67	7.5285e-65
B-C8-GCB	TCF4	82	4.16897e-92	7.59293e-90
B-C8-GCB	RPL18A	82	5.83321e-126	1.88985e-123
B-C8-GCB	RBM3	83	2.61702e-86	4.1398e-84
B-C8-GCB	CPNE3	83	3.57559e-65	3.58559e-63
B-C8-GCB	TERF2IP	83	3.40097e-55	2.62225e-53
B-C8-GCB	HMGB2	84	4.93207e-52	3.49855e-50
B-C8-GCB	SHFM1	84	1.51823e-66	1.56438e-64
B-C8-GCB	PLCG2	84	3.06824e-89	5.24777e-87
B-C8-GCB	PTTG1	85	2.2208e-61	2.0061e-59
B-C8-GCB	QRSL1	85	1.58812e-78	2.11502e-76
B-C8-GCB	RPL19	85	6.63513e-123	2.10909e-120
B-C8-GCB	TPM4	85	2.50996e-88	4.2075e-86
B-C8-GCB	BRWD1	85	2.38227e-49	1.58633e-47
B-C8-GCB	HMGN2	86	4.59524e-88	7.66495e-86
B-C8-GCB	RPL5	86	1.62844e-122	5.03383e-120
B-C8-GCB	BLOC1S6	86	1.51112e-64	1.49313e-62
B-C8-GCB	RAC2	86	1.56356e-102	3.51216e-100
B-C8-GCB	PPP2CA	87	7.01182e-68	7.5002e-66
B-C8-GCB	CCDC69	87	2.39137e-81	3.41419e-79
B-C8-GCB	RPL7	87	6.89052e-121	2.07294e-118
B-C8-GCB	FAM3C	88	6.47413e-86	1.0099e-83
B-C8-GCB	RPL4	88	8.28795e-121	2.47128e-118
B-C8-GCB	S1PR2	88	2.24766e-55	1.74098e-53
B-C8-GCB	AC079767.4	89	3.05561e-76	3.84163e-74
B-C8-GCB	MSI2	89	9.7434e-53	6.97015e-51
B-C8-GCB	FAU	90	1.08865e-119	3.18965e-117
B-C8-GCB	AICDA	90	7.0415e-51	4.85187e-49
B-C8-GCB	PSMA2	91	6.64152e-78	8.77566e-76
B-C8-GCB	ALDOA	91	6.55722e-80	9.20579e-78
B-C8-GCB	RPS7	92	1.46252e-118	4.14102e-116
B-C8-GCB	WIPF1	92	1.49935e-53	1.10304e-51
B-C8-GCB	ARPC4	93	2.06694e-100	4.46433e-98
B-C8-GCB	PABPC1	93	1.55823e-90	2.79271e-88
B-C8-GCB	ATP5B	93	4.5533e-72	5.30862e-70
B-C8-GCB	RFC1	94	1.13882e-58	9.54515e-57
B-C8-GCB	CD83	94	6.686e-85	1.02399e-82
B-C8-GCB	DHRS9	95	6.66975e-52	4.70147e-50
B-C8-GCB	CD27	95	5.43786e-55	4.17365e-53
B-C8-GCB	RABGAP1L	96	7.31769e-52	5.13671e-50
B-C8-GCB	CD72	96	3.74961e-83	5.56561e-81
B-C8-GCB	CLTA	96	3.19683e-77	4.14284e-75
B-C8-GCB	RPL3	96	6.78141e-116	1.84268e-113
B-C8-GCB	RALGPS2	97	1.8299e-82	2.68072e-80
B-C8-GCB	SF3B6	97	5.55467e-78	7.36847e-76
B-C8-GCB	HOPX	97	3.10739e-63	2.93279e-61
B-C8-GCB	MYO1E	97	1.01211e-61	9.21676e-60
B-C8-GCB	ZFAS1	97	7.87832e-104	1.8058e-101
B-C8-GCB	CAPZA1	98	1.16186e-98	2.4017e-96
B-C8-GCB	HCLS1	98	1.78363e-95	3.49406e-93
B-C8-GCB	ATP5J2	98	1.22765e-63	1.16192e-61
B-C8-GCB	CDCA7	99	3.8277e-49	2.5338e-47
B-C8-GCB	PAX5	99	1.20063e-71	1.38069e-69
B-C8-GCB	SYK	99	1.43065e-80	2.01692e-78
B-C8-GCB	EIF3A	99	9.50561e-61	8.42847e-59
B-C8-GCB	HSBP1	99	8.95894e-79	1.20745e-76
B-C8-GCB	PPP1CA	100	2.87168e-94	5.49764e-92
B-C8-GCB	ATP5C1	100	1.16865e-77	1.53216e-75

[truncated: 15 more sheets: CD4-C1-Helper, CD4-C2-Treg, CD4-C3-Helper, CD4-C4-Treg, CD4-C5-Treg, CD4-C6-Treg, CD8-C1-Cytotoxic, CD8-C2-Memory, Macrophage-pDC, Progenitor, T-C1-Naïve, T-C2-Naïve, T-C3-Naïve, T-C4-Naïve, T-C5-Naïve]
